# Supplementary material for: Quantitative Identification of Mutant Alleles Derived from Lung Cancer in Plasma Cell-Free DNA via Anomaly Detection Using Deep Sequencing Data
Source: PLoS One. 2013 Nov 21;8(11):e81468. doi: 10.1371/journal.pone.0081468 (PMC3836767; doi:10.1371/journal.pone.0081468)
Supplement: Table S2 — Raw data for Figure 1b. (XLS) [file pone.0081468.s003.xls]

## Sheet: ReadMe
Table S2.
Raw data for Figure 1b. Substitution errors in the EGFR target region revealed by deep sequencing of 48 DNA samples from normal individuals.
Columns F - X, plasma DNA; columns Y - AN, white blood cell (WBC) DNA, large amount; columns, AO - BA, WBC DNA, small amount.
Each figure represents the number of base changes in 100,000 sequence reads. NA means “not applied”.
Target loci, i.e., L858R, L861Q, and T790M, are designated in magenta in column C.

## Sheet: Table
	in_house_position	ref_seq_position	ref_seq	conversion_to	NS14	NS21	NS22	NS23	NS24	NS26	NS27	NS31	NS32	NS33	NS34	NS37	NS38	NS39	NS40	NS45	NS48	NS50	NS7	F02re	F03re	F04re	F05re	F06re	F07re	F08re	F10re	F11re	M01re	M02re	M03re	M04re	M05re	M07re	M10re	F010	F02	F03	F04	F06	M01	M02	M03	M04	M05
exon_19	23	2219	T	A	0	1	2	2	2	0	0	1	0	1	0	0	1	4	0	0	0	2	3	0	0	0	0	1	1	1	0	1	0	0	0	1	0	0	0	0	1	1	3	1	5	2	0	1	1
exon_19	24	2220	T	A	4	3	3	2	2	5	6	2	7	3	6	0	3	1	0	0	4	1	1	2	6	2	22	2	4	3	1	2	3	4	0	0	1	6	3	1	2	5	3	0	0	5	0	4	3
exon_19	25	2221	C	A	13	2	32	35	0	3	935	4	18	6	72	2	4	77	3	2	3	3	2	14	20	5	160	162	11	48	6	5	781	1	121	279	3	4	7	3	3	76	12	4	9	7	3	123	6
exon_19	26	2222	C	A	9	5	6	2	5	14	14	11	23	10	13	4	3	4	5	7	3	4	5	24	28	9	49	5	26	6	9	6	9	6	4	9	9	4	8	5	4	10	5	8	10	14	7	6	10
exon_19	27	2223	C	A	21	3	0	7	5	5	9	6	8	4	8	2	7	8	8	7	3	4	5	4	9	3	20	14	7	3	6	8	6	9	14	13	6	3	4	2	3	4	3	4	2	9	7	15	8
exon_19	28	2224	G	A	96	12	58	37	19	14	9	32	59	20	14	25	14	8	13	11	27	11	18	117	154	24	268	27	21	22	20	40	13	26	22	16	43	25	28	13	25	14	25	23	47	137	30	22	61
exon_19	29	2225	T	A	9	0	5	2	2	3	1	2	5	1	2	1	0	1	1	0	0	0	1	8	2	0	2	1	4	2	1	3	1	0	1	0	1	0	2	1	1	2	3	0	0	7	1	0	3
exon_19	30	2226	C	A	45	2	2	0	2	3	0	13	10	2	2	14	5	8	15	5	6	3	11	4	33	3	4	20	2	1	40	16	6	28	27	14	10	4	4	0	6	2	6	0	0	5	3	14	17
exon_19	31	2227	G	A	23	39	18	13	81	25	29	30	22	19	35	89	34	24	25	40	35	30	53	27	42	34	27	35	53	33	40	41	31	39	30	45	28	35	24	29	22	25	38	79	30	36	74	34	24
exon_19	32	2228	C	A	9	0	0	0	0	1	5	1	1	0	4	1	2	0	0	0	0	1	2	1	2	0	0	2	2	4	1	2	1	0	1	5	1	0	1	1	0	2	1	0	2	0	0	2	1
exon_19	33	2229	T	A	0	0	0	11	0	0	1	1	2	0	0	0	0	0	0	0	0	0	0	0	1	0	0	0	0	0	0	0	0	0	0	0	0	1	0	0	2	0	0	0	0	0	0	1	0
exon_19	34	2230	A	A	NA	NA	NA	NA	NA	NA	NA	NA	NA	NA	NA	NA	NA	NA	NA	NA	NA	NA	NA	NA	NA	NA	NA	NA	NA	NA	NA	NA	NA	NA	NA	NA	NA	NA	NA	NA	NA	NA	NA	NA	NA	NA	NA	NA	NA
exon_19	35	2231	T	A	0	2	3	7	5	6	11	6	4	5	2	2	5	2	4	6	7	4	1	3	7	3	7	2	8	7	1	1	3	1	1	1	4	5	3	2	4	1	4	1	7	9	1	6	178
exon_19	36	2232	C	A	8	0	2	0	2	0	1	1	1	0	3	1	1	7	0	2	0	1	1	3	1	4	2	28	1	0	1	3	5	1	24	28	0	0	1	3	3	7	0	0	3	0	4	25	3
exon_19	37	2233	A	A	NA	NA	NA	NA	NA	NA	NA	NA	NA	NA	NA	NA	NA	NA	NA	NA	NA	NA	NA	NA	NA	NA	NA	NA	NA	NA	NA	NA	NA	NA	NA	NA	NA	NA	NA	NA	NA	NA	NA	NA	NA	NA	NA	NA	NA
exon_19	38	2234	A	A	NA	NA	NA	NA	NA	NA	NA	NA	NA	NA	NA	NA	NA	NA	NA	NA	NA	NA	NA	NA	NA	NA	NA	NA	NA	NA	NA	NA	NA	NA	NA	NA	NA	NA	NA	NA	NA	NA	NA	NA	NA	NA	NA	NA	NA
exon_19	39	2235	G	A	21	11	5	7	14	18	14	14	12	9	9	9	7	9	4	11	5	6	5	21	16	15	40	11	22	11	9	7	12	7	9	9	12	12	8	11	9	8	10	7	12	25	8	8	11
exon_19	40	2236	G	A	17	6	13	9	10	12	13	14	12	12	13	5	6	16	6	7	10	6	7	15	16	9	79	11	20	10	5	4	16	4	11	13	12	10	9	11	14	8	15	3	9	9	9	9	12
exon_19	41	2237	A	A	NA	NA	NA	NA	NA	NA	NA	NA	NA	NA	NA	NA	NA	NA	NA	NA	NA	NA	NA	NA	NA	NA	NA	NA	NA	NA	NA	NA	NA	NA	NA	NA	NA	NA	NA	NA	NA	NA	NA	NA	NA	NA	NA	NA	NA
exon_19	42	2238	A	A	NA	NA	NA	NA	NA	NA	NA	NA	NA	NA	NA	NA	NA	NA	NA	NA	NA	NA	NA	NA	NA	NA	NA	NA	NA	NA	NA	NA	NA	NA	NA	NA	NA	NA	NA	NA	NA	NA	NA	NA	NA	NA	NA	NA	NA
exon_19	43	2239	T	A	2	1	3	4	5	2	2	1	3	3	2	0	1	2	0	1	0	1	0	3	4	0	7	2	3	0	1	4	0	1	0	0	0	1	2	0	1	1	2	0	2	0	3	3	0
exon_19	44	2240	T	A	2	0	2	4	0	1	1	0	1	0	0	0	0	0	0	0	0	1	0	0	0	0	0	0	1	2	0	1	1	1	0	0	1	0	2	0	0	0	1	0	0	0	1	1	1
exon_19	45	2241	A	A	NA	NA	NA	NA	NA	NA	NA	NA	NA	NA	NA	NA	NA	NA	NA	NA	NA	NA	NA	NA	NA	NA	NA	NA	NA	NA	NA	NA	NA	NA	NA	NA	NA	NA	NA	NA	NA	NA	NA	NA	NA	NA	NA	NA	NA
exon_19	46	2242	A	A	NA	NA	NA	NA	NA	NA	NA	NA	NA	NA	NA	NA	NA	NA	NA	NA	NA	NA	NA	NA	NA	NA	NA	NA	NA	NA	NA	NA	NA	NA	NA	NA	NA	NA	NA	NA	NA	NA	NA	NA	NA	NA	NA	NA	NA
exon_19	47	2243	G	A	0	1	10	4	12	6	8	7	2	8	10	5	6	6	3	5	4	8	7	1	15	6	2	6	12	4	7	3	3	6	3	4	7	5	7	6	2	10	8	11	7	2	9	5	2
exon_19	48	2244	A	A	NA	NA	NA	NA	NA	NA	NA	NA	NA	NA	NA	NA	NA	NA	NA	NA	NA	NA	NA	NA	NA	NA	NA	NA	NA	NA	NA	NA	NA	NA	NA	NA	NA	NA	NA	NA	NA	NA	NA	NA	NA	NA	NA	NA	NA
exon_19	49	2245	G	A	6	5	8	15	2	13	9	8	0	14	5	7	4	10	9	6	8	26	7	2	9	8	5	5	16	10	2	5	8	3	7	7	6	8	14	8	4	5	5	3	10	5	7	8	4
exon_19	50	2246	A	A	NA	NA	NA	NA	NA	NA	NA	NA	NA	NA	NA	NA	NA	NA	NA	NA	NA	NA	NA	NA	NA	NA	NA	NA	NA	NA	NA	NA	NA	NA	NA	NA	NA	NA	NA	NA	NA	NA	NA	NA	NA	NA	NA	NA	NA
exon_19	51	2247	A	A	NA	NA	NA	NA	NA	NA	NA	NA	NA	NA	NA	NA	NA	NA	NA	NA	NA	NA	NA	NA	NA	NA	NA	NA	NA	NA	NA	NA	NA	NA	NA	NA	NA	NA	NA	NA	NA	NA	NA	NA	NA	NA	NA	NA	NA
exon_19	52	2248	G	A	9	7	6	7	3	13	12	4	8	9	13	5	9	11	9	8	3	10	11	7	14	9	0	7	11	11	4	7	13	7	10	10	8	6	10	4	6	12	17	8	12	18	8	12	4
exon_19	53	2249	C	A	13	6	8	4	7	1	3	1	0	1	3	1	1	2	1	2	3	3	3	2	4	4	2	2	4	1	1	2	3	4	2	1	3	0	0	2	1	0	1	0	0	7	5	8	13
exon_19	54	2250	A	A	NA	NA	NA	NA	NA	NA	NA	NA	NA	NA	NA	NA	NA	NA	NA	NA	NA	NA	NA	NA	NA	NA	NA	NA	NA	NA	NA	NA	NA	NA	NA	NA	NA	NA	NA	NA	NA	NA	NA	NA	NA	NA	NA	NA	NA
exon_19	55	2251	A	A	NA	NA	NA	NA	NA	NA	NA	NA	NA	NA	NA	NA	NA	NA	NA	NA	NA	NA	NA	NA	NA	NA	NA	NA	NA	NA	NA	NA	NA	NA	NA	NA	NA	NA	NA	NA	NA	NA	NA	NA	NA	NA	NA	NA	NA
exon_19	56	2252	C	A	2	0	2	7	0	1	2	3	2	1	3	0	2	0	1	1	3	0	0	0	2	0	0	0	4	2	1	0	0	1	0	1	0	2	2	0	6	1	1	7	2	0	1	0	0
exon_19	57	2253	A	A	NA	NA	NA	NA	NA	NA	NA	NA	NA	NA	NA	NA	NA	NA	NA	NA	NA	NA	NA	NA	NA	NA	NA	NA	NA	NA	NA	NA	NA	NA	NA	NA	NA	NA	NA	NA	NA	NA	NA	NA	NA	NA	NA	NA	NA
exon_19	58	2254	T	A	0	1	0	2	0	2	1	1	2	0	4	1	1	0	0	0	1	0	0	0	2	0	2	2	6	0	0	0	2	0	0	1	1	0	2	1	0	0	0	0	2	0	0	3	1
exon_19	59	2255	C	A	15	4	3	2	2	5	10	6	7	6	21	1	2	18	3	1	4	5	1	7	8	2	11	21	8	14	6	5	14	2	17	21	1	2	5	2	6	18	0	1	5	5	3	19	5
exon_19	60	2256	T	A	2975	1725	4258	1897	1045	72	66	1003	4357	120	89	194	32	242	127	36	277	63	1143	1383	1225	86	4974	42	380	107	83	103	255	81	49	46	504	743	557	725	799	273	480	148	1168	3538	230	49	763
exon_19	61	2257	C	A	112	40	15	13	7	23	11	10	14	9	18	7	6	3	4	9	6	6	25	5	19	7	2	4	16	9	5	8	11	6	3	5	5	9	12	6	14	5	10	10	32	25	16	5	14
exon_19	62	2258	C	A	36	8	2	222	0	4	6	20	1	6	3	6	6	5	6	2	4	1	8	2	12	2	14	3	10	2	5	3	3	6	2	4	3	2	3	1	1	2	5	0	11	7	4	3	12
exon_19	63	2259	G	A	15	6	8	4	2	16	20	10	18	10	12	9	14	12	5	8	7	6	7	9	15	10	28	13	18	19	12	12	10	20	17	17	8	10	17	2	14	14	5	31	5	11	9	16	12
exon_19	64	2260	A	A	NA	NA	NA	NA	NA	NA	NA	NA	NA	NA	NA	NA	NA	NA	NA	NA	NA	NA	NA	NA	NA	NA	NA	NA	NA	NA	NA	NA	NA	NA	NA	NA	NA	NA	NA	NA	NA	NA	NA	NA	NA	NA	NA	NA	NA
exon_19	65	2261	A	A	NA	NA	NA	NA	NA	NA	NA	NA	NA	NA	NA	NA	NA	NA	NA	NA	NA	NA	NA	NA	NA	NA	NA	NA	NA	NA	NA	NA	NA	NA	NA	NA	NA	NA	NA	NA	NA	NA	NA	NA	NA	NA	NA	NA	NA
exon_19	66	2262	A	A	NA	NA	NA	NA	NA	NA	NA	NA	NA	NA	NA	NA	NA	NA	NA	NA	NA	NA	NA	NA	NA	NA	NA	NA	NA	NA	NA	NA	NA	NA	NA	NA	NA	NA	NA	NA	NA	NA	NA	NA	NA	NA	NA	NA	NA
exon_19	67	2263	G	A	0	5	6	9	3	11	12	9	7	14	12	7	8	18	8	6	7	7	5	5	13	7	12	8	13	9	3	7	11	6	10	9	6	8	12	5	6	8	4	4	7	2	4	6	5
exon_19	68	2264	C	A	73	23	18	4	5	2	3	1	4	1	3	2	2	2	0	3	3	3	5	6	13	5	14	10	8	1	1	2	2	2	11	11	4	1	5	1	7	5	2	3	14	25	9	6	6
exon_19	69	2265	C	A	10	2	0	2	2	0	3	1	0	1	2	2	2	1	2	2	0	1	1	0	1	0	0	6	1	1	7	6	1	6	3	6	2	0	1	0	3	2	1	0	4	0	1	7	4
exon_19	70	2266	A	A	NA	NA	NA	NA	NA	NA	NA	NA	NA	NA	NA	NA	NA	NA	NA	NA	NA	NA	NA	NA	NA	NA	NA	NA	NA	NA	NA	NA	NA	NA	NA	NA	NA	NA	NA	NA	NA	NA	NA	NA	NA	NA	NA	NA	NA
exon_19	71	2267	A	A	NA	NA	NA	NA	NA	NA	NA	NA	NA	NA	NA	NA	NA	NA	NA	NA	NA	NA	NA	NA	NA	NA	NA	NA	NA	NA	NA	NA	NA	NA	NA	NA	NA	NA	NA	NA	NA	NA	NA	NA	NA	NA	NA	NA	NA
exon_19	72	2268	C	A	2	0	3	0	0	1	0	1	2	1	1	1	0	0	0	4	0	0	0	0	0	0	0	0	0	1	0	0	0	0	0	0	0	3	1	1	1	2	0	0	2	2	1	1	0
exon_19	73	2269	A	A	NA	NA	NA	NA	NA	NA	NA	NA	NA	NA	NA	NA	NA	NA	NA	NA	NA	NA	NA	NA	NA	NA	NA	NA	NA	NA	NA	NA	NA	NA	NA	NA	NA	NA	NA	NA	NA	NA	NA	NA	NA	NA	NA	NA	NA
exon_19	74	2270	A	A	NA	NA	NA	NA	NA	NA	NA	NA	NA	NA	NA	NA	NA	NA	NA	NA	NA	NA	NA	NA	NA	NA	NA	NA	NA	NA	NA	NA	NA	NA	NA	NA	NA	NA	NA	NA	NA	NA	NA	NA	NA	NA	NA	NA	NA
exon_19	75	2271	G	A	6	9	12	7	3	7	11	7	9	9	12	7	8	3	9	5	8	8	11	6	14	11	17	3	17	9	4	7	6	7	7	4	13	16	10	12	5	5	15	6	5	14	5	6	6
exon_19	76	2272	G	A	8	8	12	11	14	5	18	5	9	14	5	4	12	10	9	8	4	7	7	6	15	8	10	5	12	10	5	8	12	10	10	5	9	10	19	13	5	9	10	9	5	5	16	8	8
exon_19	77	2273	A	A	NA	NA	NA	NA	NA	NA	NA	NA	NA	NA	NA	NA	NA	NA	NA	NA	NA	NA	NA	NA	NA	NA	NA	NA	NA	NA	NA	NA	NA	NA	NA	NA	NA	NA	NA	NA	NA	NA	NA	NA	NA	NA	NA	NA	NA
exon_19	78	2274	A	A	NA	NA	NA	NA	NA	NA	NA	NA	NA	NA	NA	NA	NA	NA	NA	NA	NA	NA	NA	NA	NA	NA	NA	NA	NA	NA	NA	NA	NA	NA	NA	NA	NA	NA	NA	NA	NA	NA	NA	NA	NA	NA	NA	NA	NA
exon_19	79	2275	A	A	NA	NA	NA	NA	NA	NA	NA	NA	NA	NA	NA	NA	NA	NA	NA	NA	NA	NA	NA	NA	NA	NA	NA	NA	NA	NA	NA	NA	NA	NA	NA	NA	NA	NA	NA	NA	NA	NA	NA	NA	NA	NA	NA	NA	NA
exon_19	80	2276	T	A	2	0	0	0	0	1	3	1	1	3	6	0	0	3	0	1	1	2	0	3	2	1	7	0	3	2	0	1	3	1	0	0	4	0	1	1	1	3	1	0	2	0	0	1	0
exon_19	81	2277	C	A	8	0	2	2	5	3	2	1	2	1	1	2	1	0	2	2	2	3	1	1	3	1	0	4	1	0	3	3	0	4	3	4	1	2	2	0	0	1	3	3	4	2	3	1	1
exon_19	82	2278	C	A	16	1	2	4	0	1	96	7	6	1	2	6	2	3	1	3	1	3	3	3	9	1	5	2	5	2	9	6	4	7	6	8	2	5	2	2	4	2	5	3	0	5	22	7	6
exon_19	83	2279	T	A	8	18	18	18	5	18	44	16	16	22	33	9	5	16	3	4	5	6	11	14	11	7	36	10	17	19	4	3	13	1	9	10	10	9	11	9	9	17	14	11	15	12	22	27	6
exon_19	84	2280	C	A	10	0	5	2	2	3	4	3	2	6	4	3	5	4	3	5	1	0	1	2	3	1	12	2	2	1	1	3	1	4	5	4	4	2	3	1	2	0	4	4	0	2	3	2	6
exon_19	85	2281	G	A	203	9	3	7	4	12	9	7	7	11	13	8	8	8	5	8	3	291	7	8	13	8	14	8	12	9	10	6	15	15	6	9	9	12	16	4	7	15	20	9	9	10	4	5	10
exon_20	19	2354	C	A	4	3	25	29	3	13	53	17	8	33	16	3	12	1	21	14	3	6	2	1	9	3	4	1	17	1	7	1	2	4	1	4	3	1	4	4	4	3	3	2	5	1	1	4	1
exon_20	20	2355	C	A	13	3	1	19	31	1	1	1	26	64	34	12	11	3	3	46	5	1	2	2	0	4	2	8	5	2	4	4	2	3	4	2	0	1	0	0	6	1	4	2	5	5	1	6	58
exon_20	21	2356	G	A	74	19	28	58	25	93	59	27	112	53	49	37	51	34	109	44	30	33	45	24	15	25	34	40	35	26	56	54	47	64	53	76	26	19	38	29	25	42	25	18	29	28	31	25	71
exon_20	22	2357	T	A	0	0	0	1	0	0	1	0	1	0	2	0	1	0	0	1	1	1	1	1	0	1	3	0	3	0	0	2	2	0	1	0	0	1	0	0	1	1	1	2	1	1	1	0	1
exon_20	23	2358	G	A	31	15	122	22	13	12	22	9	24	17	44	16	42	16	34	44	32	18	19	6	12	11	13	5	14	11	15	14	15	13	9	13	6	10	17	11	13	12	18	23	10	18	140	2	138
exon_20	24	2359	C	A	2	0	0	37	30	0	0	1	30	24	79	52	12	51	11	23	1	0	2	2	1	2	0	0	1	1	1	2	0	0	3	0	0	1	0	0	0	0	1	0	1	0	0	0	2
exon_20	25	2360	A	A	NA	NA	NA	NA	NA	NA	NA	NA	NA	NA	NA	NA	NA	NA	NA	NA	NA	NA	NA	NA	NA	NA	NA	NA	NA	NA	NA	NA	NA	NA	NA	NA	NA	NA	NA	NA	NA	NA	NA	NA	NA	NA	NA	NA	NA
exon_20	26	2361	G	A	607	91	538	3543	113	148	85	627	212	253	725	6953	2314	200	2761	107	21275	15834	458	40525	16	21	38811	6	49776	15	32057	8	44425	10	6	172	24	11	24	43997	48373	20	18	16	50802	76	52	551	1979
exon_20	27	2362	C	A	0	36	22	52	0	80	1	0	91	17	35	34	22	0	40	20	0	0	3	3	1	2	1	0	2	1	4	0	2	0	1	0	1	1	0	1	0	1	0	1	0	0	0	0	0
exon_20	28	2363	T	A	3	2	2	1	0	3	4	2	5	3	1	4	3	4	1	4	1	1	3	0	5	3	5	2	5	3	7	0	3	1	1	1	0	2	0	0	2	4	2	0	1	1	2	3	3
exon_20	29	2364	C	A	8	23	18	15	3	0	16	0	0	67	9	7	8	6	14	12	0	2	2	2	3	2	0	7	2	3	5	4	8	3	9	6	0	2	0	1	1	1	0	1	5	5	0	15	26
exon_20	30	2365	A	A	NA	NA	NA	NA	NA	NA	NA	NA	NA	NA	NA	NA	NA	NA	NA	NA	NA	NA	NA	NA	NA	NA	NA	NA	NA	NA	NA	NA	NA	NA	NA	NA	NA	NA	NA	NA	NA	NA	NA	NA	NA	NA	NA	NA	NA
exon_20	31	2366	T	A	1	0	1	1	0	2	1	1	1	1	1	0	0	2	1	1	1	0	0	0	1	0	0	0	1	1	4	1	2	0	1	0	0	0	2	2	2	1	1	0	1	0	8	0	3
exon_20	32	2367	C	A	56	4	3	44	3	8	7	146	28	35	6	50	56	3	19	18	12	6	17	2	6	9	8	14	8	5	13	17	6	13	16	8	6	3	3	8	9	5	3	2	8	7	8	9	14
exon_20	33	2368	A	A	NA	NA	NA	NA	NA	NA	NA	NA	NA	NA	NA	NA	NA	NA	NA	NA	NA	NA	NA	NA	NA	NA	NA	NA	NA	NA	NA	NA	NA	NA	NA	NA	NA	NA	NA	NA	NA	NA	NA	NA	NA	NA	NA	NA	NA
exon_20	34	2369	C	A	8	0	1	14	5	1	4	0	0	1	66	0	1	1	22	11	1	1	3	0	0	0	0	0	1	0	0	0	1	0	2	1	0	0	1	0	2	2	1	1	1	2	3	3	1
exon_20	35	2370	G	A	51	139	22	15	37	136	146	151	30	25	37	33	31	118	39	27	107	31	35	24	24	32	31	25	17	15	24	17	34	49	28	48	27	22	24	19	20	67	20	22	19	19	18	28	19
exon_20	36	2371	C	A	6	2	1	19	17	0	1	97	44	71	56	11	15	1	56	37	49	1	11	3	3	2	1	2	4	4	1	1	2	3	3	4	1	1	3	2	1	1	99	0	0	1	1	1	54
exon_20	37	2372	A	A	NA	NA	NA	NA	NA	NA	NA	NA	NA	NA	NA	NA	NA	NA	NA	NA	NA	NA	NA	NA	NA	NA	NA	NA	NA	NA	NA	NA	NA	NA	NA	NA	NA	NA	NA	NA	NA	NA	NA	NA	NA	NA	NA	NA	NA
exon_20	38	2373	G	A	16	8	79	9	17	38	17	23	20	15	45	5	18	16	11	17	12	43	22	34	16	22	16	11	17	8	16	20	12	22	12	26	16	13	14	12	18	12	8	8	19	10	16	9	10
exon_20	39	2374	C	A	12	41	1	50	14	1	145	0	0	35	17	85	47	3	37	102	0	16	10	1	4	3	0	2	1	0	3	2	2	1	2	1	1	0	2	1	48	3	1	0	0	0	1	2	132
exon_20	40	2375	T	A	2	1	5	7	2	2	2	2	3	5	1	2	1	4	0	5	1	4	1	2	1	6	2	0	4	1	1	1	2	3	2	0	0	0	2	2	3	2	1	1	1	1	1	2	1
exon_20	41	2376	C	A	6	2	1	7	8	50	1	0	5	16	21	2	15	0	28	17	0	0	3	2	0	5	2	8	2	1	8	10	2	10	13	15	3	1	0	1	1	3	5	2	0	0	1	60	6
exon_20	42	2377	A	A	NA	NA	NA	NA	NA	NA	NA	NA	NA	NA	NA	NA	NA	NA	NA	NA	NA	NA	NA	NA	NA	NA	NA	NA	NA	NA	NA	NA	NA	NA	NA	NA	NA	NA	NA	NA	NA	NA	NA	NA	NA	NA	NA	NA	NA
exon_20	43	2378	T	A	0	0	1	0	0	0	0	0	1	0	0	0	1	0	0	0	0	0	1	0	1	0	0	0	0	0	0	0	2	0	0	0	0	0	0	0	1	0	0	0	0	0	0	0	0
exon_20	44	2379	G	A	31	11	24	10	43	15	22	16	9	16	34	16	17	18	19	18	10	16	24	7	18	18	13	11	19	8	15	20	13	23	9	6	13	12	15	142	19	9	20	16	16	14	23	12	17
exon_20	45	2380	C	A	13	58	21	74	122	8	90	33	47	9	87	29	30	76	11	54	2	6	12	13	33	9	24	19	5	5	8	6	4	9	18	14	37	0	0	1	5	2	3	2	6	9	1	10	1
exon_20	46	2381	C	A	3	1	7	3	14	5	7	4	4	6	39	2	10	77	12	31	0	1	3	4	1	6	10	2	6	3	5	2	6	0	5	1	1	0	3	3	7	2	4	2	4	5	8	9	13
exon_20	47	2382	C	A	33	7	33	9	13	42	18	8	36	33	65	7	15	19	45	34	8	5	7	6	10	13	31	17	26	11	16	14	33	9	22	17	11	6	11	11	11	17	12	13	13	18	6	22	8
exon_20	48	2383	T	A	7	4	7	3	5	11	8	11	3	29	9	7	6	5	5	14	3	8	3	4	4	5	15	9	13	8	3	6	6	4	5	5	1	2	5	8	10	8	4	6	7	5	10	5	126
exon_20	49	2384	T	A	0	0	1	2	1	2	1	2	1	3	5	1	0	5	1	2	1	3	0	1	3	6	5	2	4	1	4	1	3	0	2	2	1	2	1	1	2	9	4	1	7	1	4	2	0
exon_20	50	2385	C	A	1	3	1	18	2	2	3	1	1	44	7	10	5	1	13	12	1	4	1	1	2	6	2	3	5	1	1	4	5	0	3	1	2	0	0	1	2	2	3	2	2	1	3	3	37
exon_20	51	2386	G	A	12	3	5	31	6	7	11	5	6	12	10	3	8	12	7	10	3	5	5	5	12	16	11	17	13	7	12	8	15	14	12	16	4	5	8	2	6	10	1	2	11	7	6	10	11
exon_20	52	2387	G	A	24	16	14	10	24	12	18	14	24	48	45	42	9	10	14	23	8	17	21	5	14	15	5	5	16	1	10	11	6	7	6	6	6	8	14	14	12	10	18	14	12	13	22	3	12
exon_20	53	2388	C	A	4	0	0	4	20	0	62	1	43	59	13	43	28	2	16	27	0	2	1	0	1	3	1	0	3	1	3	1	0	0	0	0	1	0	0	0	0	0	0	0	0	0	0	0	0
exon_20	54	2389	T	A	1	1	1	1	1	0	1	0	0	1	1	11	1	1	1	3	1	1	1	0	2	1	3	0	3	0	4	1	3	4	0	1	0	0	1	1	3	1	1	6	0	2	2	1	1
exon_20	55	2390	G	A	56	17	72	50	24	89	111	35	62	57	126	48	57	21	33	50	84	25	36	13	24	18	20	11	16	19	27	11	19	20	11	13	17	12	15	20	41	30	31	23	25	15	22	21	15
exon_20	56	2391	C	A	6	3	13	11	29	0	42	0	20	22	45	17	11	81	30	29	12	1	3	1	1	2	1	4	1	2	1	1	1	1	3	4	0	3	0	0	1	5	0	1	0	2	1	2	69
exon_20	57	2392	C	A	10	3	2	13	13	5	3	0	1	8	10	2	3	3	7	13	0	3	2	0	0	1	0	2	1	0	3	1	2	0	1	2	0	0	3	2	0	0	0	0	0	1	2	1	40
exon_20	58	2393	T	A	4	3	4	16	2	15	7	3	3	8	8	2	4	7	3	10	2	1	5	0	7	8	12	2	12	2	4	2	3	3	3	6	3	3	8	2	4	5	3	7	6	0	4	5	3
exon_20	59	2394	C	A	9	2	1	2	0	2	4	1	1	3	4	2	5	1	7	5	0	0	1	2	1	2	4	2	5	1	3	2	2	0	1	2	2	3	4	1	2	1	3	13	4	2	7	2	5
exon_20	60	2395	C	A	27	6	5	22	25	5	81	48	50	60	22	20	7	5	17	18	4	3	11	2	9	7	8	2	7	6	3	2	2	4	2	1	2	5	9	12	8	7	7	10	8	9	11	4	7
exon_20	61	2396	T	A	5	1	3	5	3	3	5	1	2	8	2	6	6	2	2	6	2	3	6	1	7	7	5	2	12	2	2	1	2	1	1	1	1	3	6	2	3	6	7	1	1	3	8	0	2
exon_20	62	2397	G	A	24	9	74	8	7	11	5	3	11	38	4	25	5	5	11	25	6	4	15	6	10	25	7	3	16	2	8	9	4	14	5	1	9	9	9	7	8	6	9	14	8	17	13	2	10
exon_20	63	2398	G	A	19	9	58	5	25	30	5	12	11	24	13	7	18	8	4	19	4	153	11	4	14	32	11	2	19	7	7	7	5	7	1	2	15	17	16	12	8	9	26	27	14	9	29	5	206
exon_20	64	2399	A	A	NA	NA	NA	NA	NA	NA	NA	NA	NA	NA	NA	NA	NA	NA	NA	NA	NA	NA	NA	NA	NA	NA	NA	NA	NA	NA	NA	NA	NA	NA	NA	NA	NA	NA	NA	NA	NA	NA	NA	NA	NA	NA	NA	NA	NA
exon_20	65	2400	C	A	14	56	0	4	25	0	9	0	27	28	2	0	1	1	0	8	1	2	2	0	3	2	1	1	2	1	0	0	0	1	0	0	0	0	0	0	0	1	0	1	0	2	1	0	0
exon_20	66	2401	T	A	0	1	2	0	2	2	3	1	1	4	1	1	0	0	5	3	2	1	1	1	1	1	0	1	2	0	1	0	0	1	1	2	0	0	1	1	0	0	0	1	0	0	0	0	4
exon_21	48	2564	A	A	NA	NA	NA	NA	NA	NA	NA	NA	NA	NA	NA	NA	NA	NA	NA	NA	NA	NA	NA	NA	NA	NA	NA	NA	NA	NA	NA	NA	NA	NA	NA	NA	NA	NA	NA	NA	NA	NA	NA	NA	NA	NA	NA	NA	NA
exon_21	49	2565	T	A	1	1	4	0	4	3	106	2	1	1	2	0	1	6	1	0	1	0	2	1	1	0	1	1	1	0	2	2	44	1	1	1	2	1	2	1	6	58	2	2	0	0	1	1	3
exon_21	50	2566	T	A	0	0	0	0	0	0	0	1	1	0	0	0	0	0	0	0	0	0	1	0	1	1	1	0	1	0	0	0	0	0	0	0	0	0	0	0	1	0	0	0	0	1	1	0	0
exon_21	51	2567	T	A	0	0	2	0	1	5	1	2	2	2	2	1	1	0	3	2	0	2	2	1	5	0	3	0	3	3	0	2	0	1	2	1	1	0	2	0	2	1	0	0	4	1	5	1	2
exon_21	52	2568	T	A	0	1	5	0	0	0	1	2	1	2	1	1	0	0	0	4	1	2	1	1	5	1	3	1	0	1	4	2	1	1	1	1	2	3	2	16	2	0	2	2	1	3	1	4	5
exon_21	53	2569	G	A	18	7	9	1	9	6	9	9	7	14	10	9	10	1	12	8	12	6	7	1	12	7	11	12	9	8	11	19	3	15	13	6	8	10	8	7	10	2	5	11	8	11	13	7	5
exon_21	54	2570	G	A	3	3	2	3	2	8	3	6	6	11	6	3	5	2	1	2	2	5	4	3	10	4	6	2	6	6	4	4	3	5	3	3	2	5	10	2	4	1	10	3	6	3	6	7	3
exon_21	55	2571	G	A	10	7	4	3	11	18	11	8	12	10	5	9	9	5	6	11	5	10	5	8	9	9	11	4	5	4	4	6	5	3	4	5	6	7	4	6	1	10	8	12	6	6	8	5	5
exon_21	56	2572	C	A	1	1	1	0	2	2	0	2	1	2	1	1	0	0	1	1	0	1	2	1	2	2	1	3	2	0	4	2	0	1	0	1	1	2	1	0	1	2	1	3	1	1	0	1	2
exon_21	57	2573	T	A	1	2	5	1	3	6	7	5	9	4	4	2	1	4	3	1	1	2	2	0	12	3	7	1	10	4	4	1	0	3	1	1	1	3	3	1	1	1	2	1	5	1	3	7	4
exon_21	58	2574	G	A	7	5	7	3	11	17	40	11	8	12	6	5	6	46	9	9	7	8	288	7	14	6	18	6	8	18	11	7	54	8	7	6	5	12	15	8	7	36	7	16	4	10	8	6	8
exon_21	59	2575	G	A	45	22	29	28	29	27	14	32	49	28	36	12	11	10	22	19	22	25	83	24	32	21	53	15	29	22	21	21	10	13	19	25	26	24	18	31	28	8	17	36	33	52	26	21	29
exon_21	60	2576	C	A	0	1	1	1	0	1	2	1	2	3	1	0	0	1	0	0	0	2	1	1	4	1	2	0	1	1	1	1	1	2	1	2	1	1	1	2	1	1	0	3	2	0	0	0	8
exon_21	61	2577	C	A	23	2	5	5	6	8	4	8	6	4	10	2	5	4	2	3	2	3	4	2	4	3	3	5	15	3	5	2	1	7	6	6	2	4	3	3	3	3	5	3	7	3	8	8	8
exon_21	62	2578	A	A	NA	NA	NA	NA	NA	NA	NA	NA	NA	NA	NA	NA	NA	NA	NA	NA	NA	NA	NA	NA	NA	NA	NA	NA	NA	NA	NA	NA	NA	NA	NA	NA	NA	NA	NA	NA	NA	NA	NA	NA	NA	NA	NA	NA	NA
exon_21	63	2579	A	A	NA	NA	NA	NA	NA	NA	NA	NA	NA	NA	NA	NA	NA	NA	NA	NA	NA	NA	NA	NA	NA	NA	NA	NA	NA	NA	NA	NA	NA	NA	NA	NA	NA	NA	NA	NA	NA	NA	NA	NA	NA	NA	NA	NA	NA
exon_21	64	2580	A	A	NA	NA	NA	NA	NA	NA	NA	NA	NA	NA	NA	NA	NA	NA	NA	NA	NA	NA	NA	NA	NA	NA	NA	NA	NA	NA	NA	NA	NA	NA	NA	NA	NA	NA	NA	NA	NA	NA	NA	NA	NA	NA	NA	NA	NA
exon_21	65	2581	C	A	0	0	2	0	2	1	3	2	2	1	0	1	0	3	1	1	1	3	0	1	4	1	2	0	1	1	1	1	0	1	0	1	1	1	2	1	1	2	1	0	1	0	1	0	0
exon_21	66	2582	T	A	1	1	3	1	1	2	3	3	2	1	2	5	1	0	1	2	1	2	1	4	3	1	4	1	5	4	3	1	2	1	0	5	1	4	5	1	1	2	4	3	1	1	4	3	5
exon_21	67	2583	G	A	32	33	30	16	30	41	25	24	30	30	32	143	25	15	35	33	34	26	37	12	21	23	32	16	15	24	27	16	15	25	18	18	15	19	20	23	24	28	27	40	33	28	31	25	49
exon_21	68	2584	C	A	0	2	2	0	1	5	4	3	4	1	4	3	2	3	0	0	1	2	0	0	3	0	3	1	1	1	0	0	1	1	1	0	1	1	1	1	2	1	2	0	2	0	3	4	1
exon_21	69	2585	T	A	7	4	8	6	6	15	16	11	14	10	15	6	6	3	9	3	5	5	2	3	15	8	13	4	11	7	7	4	5	4	7	4	3	6	9	5	6	7	8	4	11	7	10	4	2
exon_21	70	2586	G	A	11	9	14	8	3	8	8	13	9	15	13	9	10	6	9	8	10	10	5	9	17	7	14	12	23	6	23	18	4	16	18	15	6	7	8	12	12	9	17	13	7	24	17	15	217
exon_21	71	2587	G	A	7	1	3	3	4	5	7	8	7	5	9	3	5	3	4	1	4	5	8	1	6	7	7	3	14	7	1	4	5	6	3	4	5	6	10	4	1	9	2	8	6	6	5	6	10
exon_21	72	2588	G	A	11	5	7	2	3	10	12	11	6	7	288	4	3	13	3	6	3	2	4	7	14	3	7	4	11	15	9	6	9	3	5	7	4	6	9	1	2	11	4	4	6	6	9	11	6
exon_21	73	2589	T	A	0	0	2	1	3	0	1	1	2	1	0	1	0	0	0	0	0	1	0	1	0	0	1	0	1	0	0	1	0	1	2	1	0	2	4	1	2	0	0	1	2	1	1	1	1
exon_21	74	2590	G	A	18	6	8	8	9	16	13	12	8	49	15	12	7	8	11	10	3	14	10	8	14	8	12	10	15	11	7	15	10	8	10	10	8	8	14	8	11	16	6	8	13	71	6	10	18
exon_21	75	2591	C	A	1	1	4	3	1	1	16	0	3	2	1	1	1	101	0	0	0	0	2	3	4	2	5	2	4	1	1	2	58	2	0	1	2	2	1	1	1	28	5	0	21	1	0	0	1
exon_21	76	2592	G	A	10	4	14	2	9	11	13	15	15	12	18	7	9	4	5	7	7	8	241	10	18	10	20	13	18	13	12	15	11	11	9	16	11	13	22	16	12	7	7	29	11	75	10	7	9
exon_21	77	2593	G	A	5	6	27	10	8	17	6	20	14	15	11	17	8	6	19	9	4	7	46	20	14	8	14	12	8	7	14	11	7	11	35	14	23	9	8	10	25	11	10	8	13	8	9	12	11
exon_21	78	2594	A	A	NA	NA	NA	NA	NA	NA	NA	NA	NA	NA	NA	NA	NA	NA	NA	NA	NA	NA	NA	NA	NA	NA	NA	NA	NA	NA	NA	NA	NA	NA	NA	NA	NA	NA	NA	NA	NA	NA	NA	NA	NA	NA	NA	NA	NA
exon_21	79	2595	A	A	NA	NA	NA	NA	NA	NA	NA	NA	NA	NA	NA	NA	NA	NA	NA	NA	NA	NA	NA	NA	NA	NA	NA	NA	NA	NA	NA	NA	NA	NA	NA	NA	NA	NA	NA	NA	NA	NA	NA	NA	NA	NA	NA	NA	NA
exon_21	80	2596	G	A	4	1	8	3	4	13	6	5	4	11	4	8	3	7	4	4	6	5	6	2	7	5	14	3	6	6	5	2	3	5	8	5	4	4	8	3	6	4	6	2	4	4	3	4	5
exon_21	81	2597	A	A	NA	NA	NA	NA	NA	NA	NA	NA	NA	NA	NA	NA	NA	NA	NA	NA	NA	NA	NA	NA	NA	NA	NA	NA	NA	NA	NA	NA	NA	NA	NA	NA	NA	NA	NA	NA	NA	NA	NA	NA	NA	NA	NA	NA	NA
exon_21	82	2598	G	A	3	3	8	1	4	6	4	14	4	8	10	6	5	7	2	1	6	7	5	2	11	5	10	3	8	8	6	4	2	6	3	7	4	8	6	3	4	4	4	8	4	3	4	1	5
exon_21	83	2599	A	A	NA	NA	NA	NA	NA	NA	NA	NA	NA	NA	NA	NA	NA	NA	NA	NA	NA	NA	NA	NA	NA	NA	NA	NA	NA	NA	NA	NA	NA	NA	NA	NA	NA	NA	NA	NA	NA	NA	NA	NA	NA	NA	NA	NA	NA
exon_21	84	2600	A	A	NA	NA	NA	NA	NA	NA	NA	NA	NA	NA	NA	NA	NA	NA	NA	NA	NA	NA	NA	NA	NA	NA	NA	NA	NA	NA	NA	NA	NA	NA	NA	NA	NA	NA	NA	NA	NA	NA	NA	NA	NA	NA	NA	NA	NA
exon_21	85	2601	A	A	NA	NA	NA	NA	NA	NA	NA	NA	NA	NA	NA	NA	NA	NA	NA	NA	NA	NA	NA	NA	NA	NA	NA	NA	NA	NA	NA	NA	NA	NA	NA	NA	NA	NA	NA	NA	NA	NA	NA	NA	NA	NA	NA	NA	NA
exon_21	86	2602	G	A	3	6	4	5	3	2	5	9	12	8	5	2	2	3	4	9	4	4	5	5	5	4	5	3	6	4	10	4	2	7	2	7	2	5	10	5	4	1	2	2	4	3	6	4	1
exon_21	87	2603	A	A	NA	NA	NA	NA	NA	NA	NA	NA	NA	NA	NA	NA	NA	NA	NA	NA	NA	NA	NA	NA	NA	NA	NA	NA	NA	NA	NA	NA	NA	NA	NA	NA	NA	NA	NA	NA	NA	NA	NA	NA	NA	NA	NA	NA	NA
exon_21	88	2604	A	A	NA	NA	NA	NA	NA	NA	NA	NA	NA	NA	NA	NA	NA	NA	NA	NA	NA	NA	NA	NA	NA	NA	NA	NA	NA	NA	NA	NA	NA	NA	NA	NA	NA	NA	NA	NA	NA	NA	NA	NA	NA	NA	NA	NA	NA
exon_21	89	2605	T	A	0	1	3	1	2	2	6	3	4	4	8	0	0	2	0	2	1	1	0	0	5	2	5	1	5	2	2	2	0	2	0	3	3	2	2	0	1	1	1	1	1	3	0	1	2
exon_21	90	2606	A	A	NA	NA	NA	NA	NA	NA	NA	NA	NA	NA	NA	NA	NA	NA	NA	NA	NA	NA	NA	NA	NA	NA	NA	NA	NA	NA	NA	NA	NA	NA	NA	NA	NA	NA	NA	NA	NA	NA	NA	NA	NA	NA	NA	NA	NA
exon_21	91	2607	C	A	5	2	3	6	2	5	13	4	2	4	3	1	5	30	3	1	2	5	2	3	6	3	7	2	5	3	3	6	10	3	4	1	2	2	3	1	3	35	3	3	4	3	5	5	4
exon_21	92	2608	C	A	21	2	4	2	5	1	8	3	4	9	7	3	3	28	5	3	7	3	5	5	8	2	2	14	8	3	12	13	3	15	10	12	4	3	3	3	8	15	5	969	5	10	6	13	11
exon_21	93	2609	A	A	NA	NA	NA	NA	NA	NA	NA	NA	NA	NA	NA	NA	NA	NA	NA	NA	NA	NA	NA	NA	NA	NA	NA	NA	NA	NA	NA	NA	NA	NA	NA	NA	NA	NA	NA	NA	NA	NA	NA	NA	NA	NA	NA	NA	NA
exon_21	94	2610	T	A	1	0	2	1	0	3	6	4	2	1	7	1	0	0	2	0	0	1	1	0	1	1	4	0	5	4	0	1	1	1	1	1	1	2	2	1	0	2	1	0	1	1	5	1	0
exon_21	95	2611	G	A	10	5	10	7	2	11	6	7	6	12	5	5	6	4	9	6	6	3	7	5	6	7	10	7	8	10	8	8	8	10	6	4	5	8	9	5	5	15	12	5	7	8	14	9	3
exon_21	96	2612	C	A	1	1	2	1	0	2	1	1	0	2	0	0	2	0	0	0	0	0	1	2	3	1	0	2	2	2	1	1	0	0	0	1	0	0	1	1	1	2	0	0	2	3	91	1	1
exon_21	97	2613	A	A	NA	NA	NA	NA	NA	NA	NA	NA	NA	NA	NA	NA	NA	NA	NA	NA	NA	NA	NA	NA	NA	NA	NA	NA	NA	NA	NA	NA	NA	NA	NA	NA	NA	NA	NA	NA	NA	NA	NA	NA	NA	NA	NA	NA	NA
exon_21	98	2614	G	A	0	2	2	2	3	9	6	7	6	7	7	6	4	6	4	4	5	5	5	1	14	4	6	3	15	7	11	5	3	6	6	4	3	8	10	11	6	7	5	3	4	6	1	9	2
exon_21	99	2615	A	A	NA	NA	NA	NA	NA	NA	NA	NA	NA	NA	NA	NA	NA	NA	NA	NA	NA	NA	NA	NA	NA	NA	NA	NA	NA	NA	NA	NA	NA	NA	NA	NA	NA	NA	NA	NA	NA	NA	NA	NA	NA	NA	NA	NA	NA
exon_21	100	2616	A	A	NA	NA	NA	NA	NA	NA	NA	NA	NA	NA	NA	NA	NA	NA	NA	NA	NA	NA	NA	NA	NA	NA	NA	NA	NA	NA	NA	NA	NA	NA	NA	NA	NA	NA	NA	NA	NA	NA	NA	NA	NA	NA	NA	NA	NA
exon_21	101	2617	G	A	4	10	9	12	9	5	10	11	11	11	10	11	14	6	12	11	9	12	61	8	12	10	17	12	16	12	17	11	8	10	10	11	9	16	17	17	11	14	10	7	11	6	9	13	104
exon_21	102	2618	G	A	6	4	9	5	4	12	19	9	8	5	10	6	3	11	9	3	12	6	6	7	10	6	12	6	9	13	8	4	7	5	8	12	7	7	8	7	6	6	7	11	6	3	3	2	6
exon_21	103	2619	A	A	NA	NA	NA	NA	NA	NA	NA	NA	NA	NA	NA	NA	NA	NA	NA	NA	NA	NA	NA	NA	NA	NA	NA	NA	NA	NA	NA	NA	NA	NA	NA	NA	NA	NA	NA	NA	NA	NA	NA	NA	NA	NA	NA	NA	NA
exon_21	104	2620	G	A	15	5	5	6	3	15	55	11	6	6	15	4	7	13	10	3	11	4	6	7	10	9	12	6	15	13	5	10	14	11	5	6	5	10	6	7	5	32	6	13	5	12	3	2	2
exon_21	105	2621	G	A	53	13	16	12	16	8	26	18	19	23	18	10	9	5	15	11	16	11	18	15	20	9	17	12	17	15	14	19	16	11	16	12	10	22	19	19	16	15	14	30	10	16	13	15	12
exon_19	23	2219	T	C	0	2	0	0	2	1	1	0	0	1	1	0	1	0	1	1	0	1	1	0	1	1	0	1	2	1	0	0	1	1	0	0	0	0	0	1	1	0	1	1	0	0	0	0	2
exon_19	24	2220	T	C	90	2	3	4	2	4	0	1	0	0	1	7	1	2	1	0	0	0	11	0	2	1	0	1	1	3	1	1	0	1	0	0	0	0	2	1	1	1	2	1	0	0	0	1	1
exon_19	25	2221	C	C	NA	NA	NA	NA	NA	NA	NA	NA	NA	NA	NA	NA	NA	NA	NA	NA	NA	NA	NA	NA	NA	NA	NA	NA	NA	NA	NA	NA	NA	NA	NA	NA	NA	NA	NA	NA	NA	NA	NA	NA	NA	NA	NA	NA	NA
exon_19	26	2222	C	C	NA	NA	NA	NA	NA	NA	NA	NA	NA	NA	NA	NA	NA	NA	NA	NA	NA	NA	NA	NA	NA	NA	NA	NA	NA	NA	NA	NA	NA	NA	NA	NA	NA	NA	NA	NA	NA	NA	NA	NA	NA	NA	NA	NA	NA
exon_19	27	2223	C	C	NA	NA	NA	NA	NA	NA	NA	NA	NA	NA	NA	NA	NA	NA	NA	NA	NA	NA	NA	NA	NA	NA	NA	NA	NA	NA	NA	NA	NA	NA	NA	NA	NA	NA	NA	NA	NA	NA	NA	NA	NA	NA	NA	NA	NA
exon_19	28	2224	G	C	2	2	0	4	0	0	0	0	0	0	1	0	0	1	0	0	2	1	1	0	3	1	0	0	0	0	0	2	0	0	0	0	0	0	0	0	0	2	1	0	2	0	1	1	0
exon_19	29	2225	T	C	6	0	2	2	2	4	1	2	3	2	151	1	4	0	1	1	0	0	1	1	1	0	4	0	2	0	0	0	0	0	0	2	2	2	6	3	3	0	0	1	10	16	0	0	33
exon_19	30	2226	C	C	NA	NA	NA	NA	NA	NA	NA	NA	NA	NA	NA	NA	NA	NA	NA	NA	NA	NA	NA	NA	NA	NA	NA	NA	NA	NA	NA	NA	NA	NA	NA	NA	NA	NA	NA	NA	NA	NA	NA	NA	NA	NA	NA	NA	NA
exon_19	31	2227	G	C	0	0	0	0	0	0	0	0	0	0	0	0	0	0	0	0	0	0	0	0	0	0	0	0	2	0	0	0	1	0	0	0	0	1	0	0	0	0	2	0	0	0	0	0	0
exon_19	32	2228	C	C	NA	NA	NA	NA	NA	NA	NA	NA	NA	NA	NA	NA	NA	NA	NA	NA	NA	NA	NA	NA	NA	NA	NA	NA	NA	NA	NA	NA	NA	NA	NA	NA	NA	NA	NA	NA	NA	NA	NA	NA	NA	NA	NA	NA	NA
exon_19	33	2229	T	C	17	5	5	4	10	1	5	5	24	7	12	7	8	10	9	3	8	5	6	2	8	1	2	4	2	12	4	4	5	7	5	4	3	7	6	6	8	12	2	14	5	5	7	8	3
exon_19	34	2230	A	C	0	0	16	0	0	0	0	2	2	0	0	0	0	0	43	0	0	0	0	2	3	0	4	0	0	0	0	0	0	0	0	0	1	2	0	0	1	0	1	1	2	9	0	0	9
exon_19	35	2231	T	C	4	2	3	9	2	4	9	1	0	4	1	78	2	1	1	1	0	2	5	1	2	4	2	0	2	3	1	0	1	1	1	3	1	2	0	3	3	1	0	0	0	2	0	2	0
exon_19	36	2232	C	C	NA	NA	NA	NA	NA	NA	NA	NA	NA	NA	NA	NA	NA	NA	NA	NA	NA	NA	NA	NA	NA	NA	NA	NA	NA	NA	NA	NA	NA	NA	NA	NA	NA	NA	NA	NA	NA	NA	NA	NA	NA	NA	NA	NA	NA
exon_19	37	2233	A	C	0	0	0	0	0	0	0	0	0	0	0	0	0	0	0	0	0	0	0	0	0	0	0	0	0	0	0	0	0	0	0	1	0	0	0	0	1	0	0	0	0	0	0	0	2
exon_19	38	2234	A	C	0	2	2	2	0	3	1	2	1	0	2	0	0	2	0	1	5	2	0	1	1	0	0	0	1	1	0	0	1	0	0	1	1	0	2	11	1	1	0	1	0	0	1	1	1
exon_19	39	2235	G	C	0	0	2	0	0	1	0	0	0	0	0	0	0	0	0	0	0	0	0	0	0	0	0	0	0	0	0	0	0	0	0	0	0	0	0	0	1	0	0	0	0	0	0	1	0
exon_19	40	2236	G	C	0	0	0	0	0	0	0	1	0	0	0	0	0	1	0	0	0	0	0	0	1	0	0	0	0	1	0	0	0	0	0	0	0	0	0	0	1	0	0	0	0	2	0	0	0
exon_19	41	2237	A	C	0	0	0	0	0	0	0	0	0	0	0	0	0	0	0	0	0	0	0	0	0	0	0	0	1	0	1	0	0	0	0	0	0	0	0	0	0	0	0	0	0	0	0	0	0
exon_19	42	2238	A	C	0	0	0	0	0	0	0	0	0	0	0	0	0	0	0	0	0	0	0	0	0	0	0	0	0	0	0	0	0	0	0	0	0	0	0	0	0	0	0	0	0	0	0	0	0
exon_19	43	2239	T	C	0	0	2	0	2	1	1	1	1	2	1	0	0	0	0	0	0	1	0	0	0	0	0	0	0	0	0	0	0	0	0	1	1	1	0	0	1	0	0	0	0	0	0	3	0
exon_19	44	2240	T	C	0	0	2	0	2	1	0	1	0	3	1	1	0	0	2	0	0	1	1	4	3	2	4	0	2	0	0	0	0	0	3	0	0	2	1	3	1	0	6	0	0	0	0	1	1
exon_19	45	2241	A	C	0	0	0	0	2	0	0	0	0	0	0	0	0	0	0	0	0	0	0	0	0	0	0	0	0	0	0	0	0	0	0	0	0	0	0	1	0	0	0	0	0	0	0	2	0
exon_19	46	2242	A	C	0	0	0	2	2	1	1	2	4	1	1	1	2	2	0	0	1	1	3	0	2	1	0	2	3	1	2	1	0	0	0	2	1	0	1	0	1	3	2	0	2	0	0	17	0
exon_19	47	2243	G	C	0	0	0	0	0	0	0	0	0	1	0	0	0	0	0	1	0	0	0	0	0	0	0	0	0	0	0	0	0	0	0	0	0	0	0	0	0	0	0	1	0	0	0	1	0
exon_19	48	2244	A	C	0	0	0	0	0	0	1	0	0	0	2	0	0	0	1	1	0	1	0	0	0	0	2	0	2	0	0	0	0	0	0	0	0	0	0	0	0	0	0	0	0	0	0	3	1
exon_19	49	2245	G	C	0	0	0	0	2	0	0	0	0	0	1	0	0	1	0	0	0	0	0	0	0	0	0	1	0	0	0	0	0	0	0	0	0	0	0	0	0	1	0	0	0	2	0	4	0
exon_19	50	2246	A	C	0	0	0	0	0	0	0	0	0	0	0	0	0	0	0	0	0	0	0	0	0	0	0	0	0	1	0	0	0	0	0	0	0	0	0	0	0	0	0	0	0	0	0	0	1
exon_19	51	2247	A	C	0	0	2	0	0	0	0	0	0	0	1	0	0	0	0	0	0	0	0	2	1	0	0	0	2	0	0	0	0	0	1	1	0	2	2	1	0	2	0	0	0	0	0	2	14
exon_19	52	2248	G	C	0	0	0	0	0	1	0	0	0	0	0	0	0	0	0	0	0	0	0	0	0	0	0	0	1	0	0	0	0	0	0	0	0	0	0	0	0	0	0	0	0	0	0	0	3
exon_19	53	2249	C	C	NA	NA	NA	NA	NA	NA	NA	NA	NA	NA	NA	NA	NA	NA	NA	NA	NA	NA	NA	NA	NA	NA	NA	NA	NA	NA	NA	NA	NA	NA	NA	NA	NA	NA	NA	NA	NA	NA	NA	NA	NA	NA	NA	NA	NA
exon_19	54	2250	A	C	0	0	0	0	0	0	0	0	0	0	0	0	0	0	0	0	0	0	0	0	0	0	0	0	0	0	0	0	0	0	0	0	0	0	0	0	0	0	0	0	0	0	0	0	0
exon_19	55	2251	A	C	2	0	0	0	0	0	0	0	0	0	0	0	0	0	0	0	0	0	0	0	1	0	0	0	0	1	0	0	0	0	0	0	0	0	0	0	1	1	1	0	0	0	0	1	0
exon_19	56	2252	C	C	NA	NA	NA	NA	NA	NA	NA	NA	NA	NA	NA	NA	NA	NA	NA	NA	NA	NA	NA	NA	NA	NA	NA	NA	NA	NA	NA	NA	NA	NA	NA	NA	NA	NA	NA	NA	NA	NA	NA	NA	NA	NA	NA	NA	NA
exon_19	57	2253	A	C	0	0	0	0	0	0	0	0	0	1	0	0	0	1	0	0	0	0	0	0	0	0	2	0	0	1	0	0	0	0	0	0	0	0	0	0	0	1	0	0	0	0	1	1	0
exon_19	58	2254	T	C	6	0	0	0	0	1	4	1	2	0	1	0	1	0	1	0	0	0	0	2	0	1	0	1	2	3	0	0	1	1	1	1	1	0	1	1	0	1	0	0	3	0	0	1	0
exon_19	59	2255	C	C	NA	NA	NA	NA	NA	NA	NA	NA	NA	NA	NA	NA	NA	NA	NA	NA	NA	NA	NA	NA	NA	NA	NA	NA	NA	NA	NA	NA	NA	NA	NA	NA	NA	NA	NA	NA	NA	NA	NA	NA	NA	NA	NA	NA	NA
exon_19	60	2256	T	C	8	5	5	11	2	4	4	30	6	3	7	5	14	9	4	4	4	7	11	0	5	3	16	5	7	11	1	4	7	3	1	6	3	5	6	6	61	31	4	4	3	5	3	10	1
exon_19	61	2257	C	C	NA	NA	NA	NA	NA	NA	NA	NA	NA	NA	NA	NA	NA	NA	NA	NA	NA	NA	NA	NA	NA	NA	NA	NA	NA	NA	NA	NA	NA	NA	NA	NA	NA	NA	NA	NA	NA	NA	NA	NA	NA	NA	NA	NA	NA
exon_19	62	2258	C	C	NA	NA	NA	NA	NA	NA	NA	NA	NA	NA	NA	NA	NA	NA	NA	NA	NA	NA	NA	NA	NA	NA	NA	NA	NA	NA	NA	NA	NA	NA	NA	NA	NA	NA	NA	NA	NA	NA	NA	NA	NA	NA	NA	NA	NA
exon_19	63	2259	G	C	0	0	0	0	2	0	0	0	0	0	0	0	0	0	0	0	0	0	0	1	0	0	0	0	0	0	0	0	0	0	0	0	0	0	0	0	0	0	0	0	0	0	0	1	0
exon_19	64	2260	A	C	0	0	0	0	0	0	0	0	0	0	0	0	0	0	0	0	0	0	0	0	0	0	0	0	0	0	0	0	0	0	0	0	0	0	0	0	0	0	0	0	0	0	0	0	0
exon_19	65	2261	A	C	0	0	0	0	0	1	0	0	0	0	0	0	0	0	0	0	0	0	0	1	0	0	0	0	0	0	0	0	0	0	0	0	0	1	1	0	1	1	0	0	0	0	0	0	0
exon_19	66	2262	A	C	2	2	0	0	2	0	1	1	0	1	2	0	2	0	1	1	2	1	3	1	2	0	5	0	2	1	0	1	0	2	0	0	0	2	1	2	17	2	2	0	2	2	1	0	3
exon_19	67	2263	G	C	0	0	2	0	0	0	0	0	2	0	3	0	0	1	0	0	0	0	0	1	0	0	0	0	1	0	0	0	0	0	0	0	0	0	0	0	0	3	0	0	0	0	0	0	0
exon_19	68	2264	C	C	NA	NA	NA	NA	NA	NA	NA	NA	NA	NA	NA	NA	NA	NA	NA	NA	NA	NA	NA	NA	NA	NA	NA	NA	NA	NA	NA	NA	NA	NA	NA	NA	NA	NA	NA	NA	NA	NA	NA	NA	NA	NA	NA	NA	NA
exon_19	69	2265	C	C	NA	NA	NA	NA	NA	NA	NA	NA	NA	NA	NA	NA	NA	NA	NA	NA	NA	NA	NA	NA	NA	NA	NA	NA	NA	NA	NA	NA	NA	NA	NA	NA	NA	NA	NA	NA	NA	NA	NA	NA	NA	NA	NA	NA	NA
exon_19	70	2266	A	C	0	0	0	0	0	0	0	0	1	0	2	0	0	0	0	0	0	0	1	0	0	0	0	0	0	0	1	0	0	0	0	0	0	0	0	0	1	0	1	0	0	0	0	1	0
exon_19	71	2267	A	C	0	0	0	0	0	1	0	0	0	0	0	0	0	0	0	0	0	2	0	0	0	0	0	0	0	0	0	1	0	0	1	0	0	0	2	0	0	0	1	0	0	0	0	0	172
exon_19	72	2268	C	C	NA	NA	NA	NA	NA	NA	NA	NA	NA	NA	NA	NA	NA	NA	NA	NA	NA	NA	NA	NA	NA	NA	NA	NA	NA	NA	NA	NA	NA	NA	NA	NA	NA	NA	NA	NA	NA	NA	NA	NA	NA	NA	NA	NA	NA
exon_19	73	2269	A	C	16	0	0	2	0	0	0	0	0	0	0	1	0	0	0	0	0	1	0	2	0	0	0	0	0	0	0	0	0	0	0	0	0	0	0	0	0	0	0	0	4	7	0	0	1
exon_19	74	2270	A	C	0	0	0	0	2	0	3	1	0	1	1	1	0	1	0	0	0	0	0	0	1	1	0	0	3	0	1	0	0	0	0	1	0	0	0	1	0	0	0	0	2	0	0	2	0
exon_19	75	2271	G	C	0	0	0	0	0	0	0	0	1	0	0	0	0	0	0	0	0	0	0	0	1	0	0	0	0	0	0	0	0	0	0	0	0	0	0	0	0	0	1	0	0	0	0	0	0
exon_19	76	2272	G	C	0	0	0	0	0	0	0	0	0	0	1	0	0	0	0	0	0	0	0	0	0	0	0	0	0	0	0	0	0	0	0	0	0	0	0	1	0	0	0	0	0	0	0	0	0
exon_19	77	2273	A	C	0	0	0	0	0	1	0	0	0	1	0	0	0	0	0	0	0	0	0	0	0	0	0	0	0	0	0	3	1	0	0	0	1	0	0	0	0	0	0	1	0	0	0	0	1
exon_19	78	2274	A	C	0	0	0	0	0	0	0	0	0	0	0	0	0	0	0	0	0	0	0	0	0	0	0	0	0	0	0	0	0	0	0	0	0	0	0	0	0	0	0	0	0	0	0	0	0
exon_19	79	2275	A	C	0	2	0	0	3	2	0	1	0	0	3	1	1	1	0	0	1	4	1	0	0	1	0	2	0	2	0	0	3	0	1	4	0	2	1	1	4	3	0	1	2	0	0	9	0
exon_19	80	2276	T	C	77	0	0	0	0	2	1	1	0	0	0	0	0	0	1	0	1	0	1	0	3	0	0	0	0	0	2	0	0	0	0	1	0	0	1	0	0	0	0	4	0	2	0	0	2
exon_19	81	2277	C	C	NA	NA	NA	NA	NA	NA	NA	NA	NA	NA	NA	NA	NA	NA	NA	NA	NA	NA	NA	NA	NA	NA	NA	NA	NA	NA	NA	NA	NA	NA	NA	NA	NA	NA	NA	NA	NA	NA	NA	NA	NA	NA	NA	NA	NA
exon_19	82	2278	C	C	NA	NA	NA	NA	NA	NA	NA	NA	NA	NA	NA	NA	NA	NA	NA	NA	NA	NA	NA	NA	NA	NA	NA	NA	NA	NA	NA	NA	NA	NA	NA	NA	NA	NA	NA	NA	NA	NA	NA	NA	NA	NA	NA	NA	NA
exon_19	83	2279	T	C	35	1	0	4	4	5	5	3	4	3	257	1	4	2	1	6	2	3	172	4	6	0	14	1	0	2	1	0	2	2	1	0	3	3	4	4	1	6	9	4	0	2	4	2	3
exon_19	84	2280	C	C	NA	NA	NA	NA	NA	NA	NA	NA	NA	NA	NA	NA	NA	NA	NA	NA	NA	NA	NA	NA	NA	NA	NA	NA	NA	NA	NA	NA	NA	NA	NA	NA	NA	NA	NA	NA	NA	NA	NA	NA	NA	NA	NA	NA	NA
exon_19	85	2281	G	C	0	0	0	0	0	0	0	0	1	0	4	0	0	0	0	0	0	0	0	0	0	0	0	0	0	0	0	0	0	0	0	0	0	0	0	0	0	0	0	0	0	0	0	0	0
exon_20	19	2354	C	C	NA	NA	NA	NA	NA	NA	NA	NA	NA	NA	NA	NA	NA	NA	NA	NA	NA	NA	NA	NA	NA	NA	NA	NA	NA	NA	NA	NA	NA	NA	NA	NA	NA	NA	NA	NA	NA	NA	NA	NA	NA	NA	NA	NA	NA
exon_20	20	2355	C	C	NA	NA	NA	NA	NA	NA	NA	NA	NA	NA	NA	NA	NA	NA	NA	NA	NA	NA	NA	NA	NA	NA	NA	NA	NA	NA	NA	NA	NA	NA	NA	NA	NA	NA	NA	NA	NA	NA	NA	NA	NA	NA	NA	NA	NA
exon_20	21	2356	G	C	0	0	1	2	0	0	0	0	0	0	0	0	0	4	0	0	0	0	0	0	0	0	2	0	0	0	1	0	2	1	2	1	0	0	0	0	0	1	0	1	1	2	0	1	1
exon_20	22	2357	T	C	9	14	27	49	22	15	21	6	15	12	10	3	13	21	15	27	9	20	15	4	5	17	16	5	8	3	11	6	13	9	3	8	4	2	2	33	8	15	8	7	2	2	38	4	12
exon_20	23	2358	G	C	0	0	3	1	0	0	1	0	1	0	0	0	0	0	0	0	0	0	1	0	0	0	0	0	0	0	0	2	0	0	0	0	8	0	0	0	0	0	0	0	5	10	8	0	1
exon_20	24	2359	C	C	NA	NA	NA	NA	NA	NA	NA	NA	NA	NA	NA	NA	NA	NA	NA	NA	NA	NA	NA	NA	NA	NA	NA	NA	NA	NA	NA	NA	NA	NA	NA	NA	NA	NA	NA	NA	NA	NA	NA	NA	NA	NA	NA	NA	NA
exon_20	25	2360	A	C	0	0	0	0	0	0	0	0	0	0	0	0	0	0	0	0	0	0	0	0	0	0	0	0	0	0	0	0	0	0	0	0	0	0	0	0	1	0	0	0	0	0	0	0	0
exon_20	26	2361	G	C	4	1	2	9	0	0	0	0	0	0	1	2	1	0	2	0	3	5	0	4	1	0	3	0	6	1	0	0	5	0	0	0	1	2	1	8	9	0	0	0	8	0	0	0	0
exon_20	27	2362	C	C	NA	NA	NA	NA	NA	NA	NA	NA	NA	NA	NA	NA	NA	NA	NA	NA	NA	NA	NA	NA	NA	NA	NA	NA	NA	NA	NA	NA	NA	NA	NA	NA	NA	NA	NA	NA	NA	NA	NA	NA	NA	NA	NA	NA	NA
exon_20	28	2363	T	C	8	8	3	7	3	8	7	2	20	13	10	6	11	11	9	11	1	3	7	0	1	2	0	1	3	3	0	1	7	1	0	1	0	2	3	0	3	7	4	1	2	0	3	0	1
exon_20	29	2364	C	C	NA	NA	NA	NA	NA	NA	NA	NA	NA	NA	NA	NA	NA	NA	NA	NA	NA	NA	NA	NA	NA	NA	NA	NA	NA	NA	NA	NA	NA	NA	NA	NA	NA	NA	NA	NA	NA	NA	NA	NA	NA	NA	NA	NA	NA
exon_20	30	2365	A	C	0	0	0	0	0	0	1	1	0	0	0	0	0	1	0	0	0	0	1	0	0	0	0	0	1	0	0	0	0	0	0	0	0	0	0	0	0	0	0	0	0	0	0	0	0
exon_20	31	2366	T	C	7	1	1	2	19	2	2	1	1	2	7	2	2	6	1	2	2	1	4	2	1	1	1	0	1	2	0	0	0	0	4	2	1	0	0	2	0	2	0	4	1	0	0	1	81
exon_20	32	2367	C	C	NA	NA	NA	NA	NA	NA	NA	NA	NA	NA	NA	NA	NA	NA	NA	NA	NA	NA	NA	NA	NA	NA	NA	NA	NA	NA	NA	NA	NA	NA	NA	NA	NA	NA	NA	NA	NA	NA	NA	NA	NA	NA	NA	NA	NA
exon_20	33	2368	A	C	0	0	0	0	0	0	0	0	0	0	0	0	0	0	0	0	0	0	0	0	0	0	0	0	0	0	0	0	0	0	0	0	0	0	0	0	0	0	0	0	0	0	0	0	0
exon_20	34	2369	C	C	NA	NA	NA	NA	NA	NA	NA	NA	NA	NA	NA	NA	NA	NA	NA	NA	NA	NA	NA	NA	NA	NA	NA	NA	NA	NA	NA	NA	NA	NA	NA	NA	NA	NA	NA	NA	NA	NA	NA	NA	NA	NA	NA	NA	NA
exon_20	35	2370	G	C	2	0	0	0	0	0	0	0	0	0	1	0	1	1	1	0	0	1	0	1	0	1	0	0	0	0	0	0	0	0	0	0	0	0	0	0	1	0	0	0	0	0	0	0	0
exon_20	36	2371	C	C	NA	NA	NA	NA	NA	NA	NA	NA	NA	NA	NA	NA	NA	NA	NA	NA	NA	NA	NA	NA	NA	NA	NA	NA	NA	NA	NA	NA	NA	NA	NA	NA	NA	NA	NA	NA	NA	NA	NA	NA	NA	NA	NA	NA	NA
exon_20	37	2372	A	C	0	0	0	0	0	0	0	0	0	0	0	0	0	0	0	0	0	0	0	0	0	0	0	0	0	0	0	0	2	0	0	0	1	0	0	0	1	0	0	0	0	0	0	0	0
exon_20	38	2373	G	C	2	0	1	1	0	1	0	0	0	0	0	0	0	0	0	0	0	0	0	0	0	1	1	0	0	0	0	0	0	0	0	0	1	1	0	0	1	0	0	0	0	1	1	0	0
exon_20	39	2374	C	C	NA	NA	NA	NA	NA	NA	NA	NA	NA	NA	NA	NA	NA	NA	NA	NA	NA	NA	NA	NA	NA	NA	NA	NA	NA	NA	NA	NA	NA	NA	NA	NA	NA	NA	NA	NA	NA	NA	NA	NA	NA	NA	NA	NA	NA
exon_20	40	2375	T	C	1	3	1	6	19	4	2	1	2	10	3	1	8	6	6	3	2	3	3	1	1	2	1	0	1	2	3	1	2	3	2	2	1	0	0	1	2	3	1	1	1	6	1	1	72
exon_20	41	2376	C	C	NA	NA	NA	NA	NA	NA	NA	NA	NA	NA	NA	NA	NA	NA	NA	NA	NA	NA	NA	NA	NA	NA	NA	NA	NA	NA	NA	NA	NA	NA	NA	NA	NA	NA	NA	NA	NA	NA	NA	NA	NA	NA	NA	NA	NA
exon_20	42	2377	A	C	0	0	0	0	0	0	0	0	0	0	0	0	0	0	0	0	0	0	0	1	0	0	0	0	0	1	0	0	0	0	0	0	0	0	0	0	0	0	0	1	0	0	0	0	0
exon_20	43	2378	T	C	21	8	25	9	42	8	7	3	8	22	29	35	3	12	13	9	5	10	9	4	2	6	8	1	2	2	6	2	6	1	2	2	1	1	7	2	3	6	12	8	6	0	3	7	136
exon_20	44	2379	G	C	0	0	0	1	2	0	0	0	0	0	0	0	0	0	1	0	0	0	0	0	0	0	0	0	0	0	0	0	0	0	0	0	0	0	0	0	0	0	0	0	0	0	0	0	3
exon_20	45	2380	C	C	NA	NA	NA	NA	NA	NA	NA	NA	NA	NA	NA	NA	NA	NA	NA	NA	NA	NA	NA	NA	NA	NA	NA	NA	NA	NA	NA	NA	NA	NA	NA	NA	NA	NA	NA	NA	NA	NA	NA	NA	NA	NA	NA	NA	NA
exon_20	46	2381	C	C	NA	NA	NA	NA	NA	NA	NA	NA	NA	NA	NA	NA	NA	NA	NA	NA	NA	NA	NA	NA	NA	NA	NA	NA	NA	NA	NA	NA	NA	NA	NA	NA	NA	NA	NA	NA	NA	NA	NA	NA	NA	NA	NA	NA	NA
exon_20	47	2382	C	C	NA	NA	NA	NA	NA	NA	NA	NA	NA	NA	NA	NA	NA	NA	NA	NA	NA	NA	NA	NA	NA	NA	NA	NA	NA	NA	NA	NA	NA	NA	NA	NA	NA	NA	NA	NA	NA	NA	NA	NA	NA	NA	NA	NA	NA
exon_20	48	2383	T	C	16	16	112	267	103	2	12	8	5	4	4	39	18	5	19	29	13	13	44	4	4	3	5	3	2	12	8	11	2	12	5	10	9	24	26	72	55	11	28	31	10	19	42	14	164
exon_20	49	2384	T	C	10	3	4	11	35	76	70	18	4	5	116	32	1	84	28	4	8	1	9	3	5	2	2	50	4	12034	1	0	266	1	45	48	1	8	7	19	2	527	3	4	1	2	1	492	98
exon_20	50	2385	C	C	NA	NA	NA	NA	NA	NA	NA	NA	NA	NA	NA	NA	NA	NA	NA	NA	NA	NA	NA	NA	NA	NA	NA	NA	NA	NA	NA	NA	NA	NA	NA	NA	NA	NA	NA	NA	NA	NA	NA	NA	NA	NA	NA	NA	NA
exon_20	51	2386	G	C	2	0	0	4	0	0	116	0	1	0	921	3	0	1949	4	0	7	0	1	2	0	0	0	184	0	1780	1	3	2027	1	177	274	2	3	0	3	1	658	1	0	0	0	0	418	8
exon_20	52	2387	G	C	3	3	4	11	3	1	1	4	2	1	1	3	1	0	2	0	1	5	3	0	3	1	7	0	1	1	1	2	0	3	0	0	9	4	3	1	2	1	0	0	2	3	1	0	1
exon_20	53	2388	C	C	NA	NA	NA	NA	NA	NA	NA	NA	NA	NA	NA	NA	NA	NA	NA	NA	NA	NA	NA	NA	NA	NA	NA	NA	NA	NA	NA	NA	NA	NA	NA	NA	NA	NA	NA	NA	NA	NA	NA	NA	NA	NA	NA	NA	NA
exon_20	54	2389	T	C	11	6	4	24	10	8	3	7	2	9	27	5	6	3	7	6	4	5	12	0	5	3	5	0	2	6	2	2	2	3	1	0	1	3	2	4	4	3	3	2	5	6	11	0	101
exon_20	55	2390	G	C	80	10	14	21	10	0	2	7	5	1	1	16	1	1	7	2	18	1	22	23	6	1	2	0	2	0	4	1	0	0	0	0	24	19	27	22	39	0	12	2	13	13	3	0	16
exon_20	56	2391	C	C	NA	NA	NA	NA	NA	NA	NA	NA	NA	NA	NA	NA	NA	NA	NA	NA	NA	NA	NA	NA	NA	NA	NA	NA	NA	NA	NA	NA	NA	NA	NA	NA	NA	NA	NA	NA	NA	NA	NA	NA	NA	NA	NA	NA	NA
exon_20	57	2392	C	C	NA	NA	NA	NA	NA	NA	NA	NA	NA	NA	NA	NA	NA	NA	NA	NA	NA	NA	NA	NA	NA	NA	NA	NA	NA	NA	NA	NA	NA	NA	NA	NA	NA	NA	NA	NA	NA	NA	NA	NA	NA	NA	NA	NA	NA
exon_20	58	2393	T	C	4	8	14	2	6	16	11	10	5	22	3	18	6	1	5	19	7	5	5	0	2	2	6	0	6	1	3	4	0	3	0	0	4	12	4	5	6	1	9	10	4	8	3	2	68
exon_20	59	2394	C	C	NA	NA	NA	NA	NA	NA	NA	NA	NA	NA	NA	NA	NA	NA	NA	NA	NA	NA	NA	NA	NA	NA	NA	NA	NA	NA	NA	NA	NA	NA	NA	NA	NA	NA	NA	NA	NA	NA	NA	NA	NA	NA	NA	NA	NA
exon_20	60	2395	C	C	NA	NA	NA	NA	NA	NA	NA	NA	NA	NA	NA	NA	NA	NA	NA	NA	NA	NA	NA	NA	NA	NA	NA	NA	NA	NA	NA	NA	NA	NA	NA	NA	NA	NA	NA	NA	NA	NA	NA	NA	NA	NA	NA	NA	NA
exon_20	61	2396	T	C	10	5	3	13	3	14	2	6	18	20	4	5	10	1	6	11	4	57	8	2	1	5	3	0	8	2	8	1	1	3	0	1	0	1	11	7	2	5	8	2	7	3	6	3	61
exon_20	62	2397	G	C	28	2	0	3	2	1	0	0	0	1	0	3	0	0	3	3	0	4	2	0	1	1	0	0	1	0	1	1	0	0	0	0	2	0	0	0	1	0	3	1	2	5	2	0	5
exon_20	63	2398	G	C	14	1	1	1	0	5	0	0	1	0	1	1	1	2	0	1	0	7	1	2	1	4	0	0	3	2	1	0	4	1	0	0	4	0	0	1	1	3	3	0	2	1	2	0	2
exon_20	64	2399	A	C	0	0	0	0	0	0	283	0	1	0	447	0	0	147	1	0	0	0	0	0	1	0	2	40	0	101	0	0	203	0	113	145	0	0	0	0	0	65	0	0	0	0	0	43	0
exon_20	65	2400	C	C	NA	NA	NA	NA	NA	NA	NA	NA	NA	NA	NA	NA	NA	NA	NA	NA	NA	NA	NA	NA	NA	NA	NA	NA	NA	NA	NA	NA	NA	NA	NA	NA	NA	NA	NA	NA	NA	NA	NA	NA	NA	NA	NA	NA	NA
exon_20	66	2401	T	C	8	5	3	17	8	47	5	11	36	7	6	5	1	6	10	3	6	67	9	1	5	1	2	1	2	5	2	2	4	1	0	3	1	1	2	2	1	6	6	14	5	3	8	1	114
exon_21	48	2564	A	C	0	0	1	0	0	0	0	1	1	0	4	0	0	0	0	0	0	0	0	1	0	0	0	1	0	1	1	0	0	1	0	2	0	0	0	0	2	0	2	1	11	6	6	1	2
exon_21	49	2565	T	C	0	7	5	5	23	17	1	18	8	26	124	1	4	1	94	4	115	8	3	4	13	12	5	48	32	109	49	18	0	44	22	16	11	102	97	87	107	0	10	20	14	8	36	56	58
exon_21	50	2566	T	C	0	1	0	0	1	0	1	0	0	1	0	0	0	0	0	0	0	0	0	0	0	1	0	0	1	0	1	1	0	0	0	0	0	0	0	0	0	0	0	0	0	0	0	0	74
exon_21	51	2567	T	C	1	0	0	2	0	1	1	1	1	0	0	1	0	0	0	0	0	0	1	0	1	1	0	0	0	0	0	0	1	0	0	0	1	1	0	0	1	0	0	0	0	0	0	0	1
exon_21	52	2568	T	C	1	4	2	0	2	11	2	1	2	3	3	1	1	0	1	1	0	1	1	1	1	1	1	0	5	0	2	1	1	2	1	1	1	1	1	1	1	2	2	0	1	0	1	1	2
exon_21	53	2569	G	C	0	0	0	1	0	0	0	0	0	0	0	0	0	0	0	0	0	0	0	0	0	0	0	0	0	0	0	0	0	0	0	0	0	0	0	0	0	0	0	0	0	0	3	0	1
exon_21	54	2570	G	C	0	0	0	0	0	0	0	0	0	0	1	0	0	1	0	0	0	0	0	0	0	0	0	0	0	0	0	0	0	0	0	0	0	0	0	0	0	0	0	3	0	0	0	0	0
exon_21	55	2571	G	C	0	0	0	1	0	0	0	0	0	0	0	0	0	0	0	0	0	1	0	0	1	0	0	0	1	0	0	0	3	1	0	0	0	0	0	0	0	1	0	0	1	0	0	0	0
exon_21	56	2572	C	C	NA	NA	NA	NA	NA	NA	NA	NA	NA	NA	NA	NA	NA	NA	NA	NA	NA	NA	NA	NA	NA	NA	NA	NA	NA	NA	NA	NA	NA	NA	NA	NA	NA	NA	NA	NA	NA	NA	NA	NA	NA	NA	NA	NA	NA
exon_21	57	2573	T	C	4	3	1	3	1	11	8	6	4	7	5	3	2	18	0	4	0	3	2	3	3	1	2	0	2	0	1	1	21	1	0	1	1	2	1	3	1	10	5	3	5	11	3	2	2
exon_21	58	2574	G	C	1	0	0	0	1	0	0	1	0	0	1	0	0	0	0	0	0	0	0	0	1	0	0	0	0	0	0	0	0	0	0	0	0	0	0	0	0	0	1	0	0	0	0	0	0
exon_21	59	2575	G	C	3	0	2	1	2	0	1	5	2	1	1	0	0	1	1	0	0	0	2	2	3	1	2	1	0	0	0	0	1	0	1	2	2	1	0	0	1	2	2	1	2	0	0	6	5
exon_21	60	2576	C	C	NA	NA	NA	NA	NA	NA	NA	NA	NA	NA	NA	NA	NA	NA	NA	NA	NA	NA	NA	NA	NA	NA	NA	NA	NA	NA	NA	NA	NA	NA	NA	NA	NA	NA	NA	NA	NA	NA	NA	NA	NA	NA	NA	NA	NA
exon_21	61	2577	C	C	NA	NA	NA	NA	NA	NA	NA	NA	NA	NA	NA	NA	NA	NA	NA	NA	NA	NA	NA	NA	NA	NA	NA	NA	NA	NA	NA	NA	NA	NA	NA	NA	NA	NA	NA	NA	NA	NA	NA	NA	NA	NA	NA	NA	NA
exon_21	62	2578	A	C	3	0	0	0	1	0	1	1	0	0	1	0	0	0	0	0	1	1	1	0	0	0	0	4	0	0	6	0	0	3	3	1	0	0	0	2	1	0	4	2	0	0	1	2	167
exon_21	63	2579	A	C	0	0	0	0	0	0	0	0	0	0	0	0	0	0	0	0	0	0	0	0	0	0	0	0	0	0	0	0	1	1	0	0	0	0	0	0	0	0	0	0	0	0	0	0	0
exon_21	64	2580	A	C	0	0	0	0	0	0	0	0	0	0	0	0	0	1	0	0	0	0	0	0	0	0	0	0	0	0	0	0	2	0	0	0	0	0	0	0	0	0	1	0	0	0	0	1	0
exon_21	65	2581	C	C	NA	NA	NA	NA	NA	NA	NA	NA	NA	NA	NA	NA	NA	NA	NA	NA	NA	NA	NA	NA	NA	NA	NA	NA	NA	NA	NA	NA	NA	NA	NA	NA	NA	NA	NA	NA	NA	NA	NA	NA	NA	NA	NA	NA	NA
exon_21	66	2582	T	C	1	8	2	1	1	3	1	2	3	0	1	3	1	1	3	1	1	2	1	1	1	3	1	0	2	0	1	0	1	0	0	1	0	0	0	1	1	2	1	0	1	1	1	2	1
exon_21	67	2583	G	C	0	0	0	0	0	1	2	0	0	0	0	1	0	0	3	0	0	0	0	0	0	0	1	0	1	2	0	0	0	0	0	1	1	0	0	0	0	0	0	0	1	0	0	1	0
exon_21	68	2584	C	C	NA	NA	NA	NA	NA	NA	NA	NA	NA	NA	NA	NA	NA	NA	NA	NA	NA	NA	NA	NA	NA	NA	NA	NA	NA	NA	NA	NA	NA	NA	NA	NA	NA	NA	NA	NA	NA	NA	NA	NA	NA	NA	NA	NA	NA
exon_21	69	2585	T	C	0	0	2	1	0	2	3	3	2	1	6	0	0	3	11	1	0	1	2	1	1	2	1	0	1	1	0	0	0	0	0	1	1	1	2	1	2	1	1	3	1	0	0	0	0
exon_21	70	2586	G	C	0	0	0	0	0	0	0	0	1	0	0	0	0	0	0	0	0	0	0	0	2	1	2	5	1	0	8	0	0	0	2	2	0	0	1	0	7	0	2	0	0	0	0	2	1
exon_21	71	2587	G	C	0	0	0	1	0	0	0	0	0	0	0	0	0	0	0	0	0	0	0	0	0	0	0	0	0	0	0	0	1	0	0	0	0	0	0	0	0	0	0	0	0	0	0	0	0
exon_21	72	2588	G	C	1	0	0	0	0	0	0	0	0	0	1	0	0	0	0	0	0	0	0	2	1	0	0	0	0	2	0	0	0	1	0	0	0	0	0	0	0	2	0	0	0	0	0	1	0
exon_21	73	2589	T	C	1	4	4	6	2	7	2	1	4	3	2	0	2	4	0	0	1	4	4	5	3	5	3	1	1	3	2	1	4	2	1	4	4	2	2	1	3	2	2	5	0	3	0	1	1
exon_21	74	2590	G	C	0	0	0	0	0	0	0	0	0	0	0	0	0	0	0	0	0	0	0	1	1	0	0	0	0	0	0	0	0	0	0	0	0	0	1	0	1	0	0	0	1	1	0	0	0
exon_21	75	2591	C	C	NA	NA	NA	NA	NA	NA	NA	NA	NA	NA	NA	NA	NA	NA	NA	NA	NA	NA	NA	NA	NA	NA	NA	NA	NA	NA	NA	NA	NA	NA	NA	NA	NA	NA	NA	NA	NA	NA	NA	NA	NA	NA	NA	NA	NA
exon_21	76	2592	G	C	0	0	0	0	0	0	0	0	1	0	0	0	0	0	0	0	0	0	1	0	0	0	1	0	0	1	0	1	0	0	1	0	0	0	0	0	1	0	0	0	0	0	0	0	0
exon_21	77	2593	G	C	1	0	0	0	0	0	1	0	0	0	2	0	0	1	0	0	0	0	1	0	0	1	0	0	0	0	1	0	0	0	0	0	0	0	0	0	0	0	0	0	0	0	0	0	0
exon_21	78	2594	A	C	0	0	0	0	0	0	0	0	0	0	0	0	0	1	0	0	0	0	0	0	0	0	0	0	0	0	0	0	0	0	0	0	0	0	0	0	0	0	0	0	0	0	0	0	0
exon_21	79	2595	A	C	0	0	0	0	0	0	0	0	0	0	0	0	0	0	0	0	0	0	0	0	1	0	0	0	0	0	1	0	0	0	0	0	0	0	0	1	0	0	0	1	0	0	0	0	0
exon_21	80	2596	G	C	4	2	1	2	1	0	0	0	0	0	0	0	0	0	0	0	0	1	1	0	0	0	2	0	0	1	0	0	0	1	0	0	0	1	0	2	1	0	0	0	0	0	0	0	0
exon_21	81	2597	A	C	0	0	0	0	0	0	1	1	0	0	0	0	0	3	0	0	0	0	0	0	0	1	0	0	1	0	0	0	0	0	0	1	0	0	0	0	0	0	0	0	0	0	0	0	2
exon_21	82	2598	G	C	1	0	0	1	0	0	0	4	0	0	2	0	0	0	0	0	0	0	1	0	4	0	1	1	0	1	1	0	0	1	0	0	2	0	2	0	1	0	4	0	0	0	0	1	0
exon_21	83	2599	A	C	0	0	0	0	0	0	0	0	0	0	0	0	0	0	0	0	0	0	0	0	0	0	0	0	0	0	0	0	0	0	0	0	0	0	0	0	0	0	1	0	0	0	0	0	0
exon_21	84	2600	A	C	0	0	0	0	0	0	0	0	1	0	0	0	0	0	0	0	0	0	0	0	1	0	0	0	0	0	0	0	0	0	0	0	0	0	0	1	0	0	0	0	0	0	0	0	0
exon_21	85	2601	A	C	4	3	0	5	2	2	2	1	1	3	6	2	2	12	1	1	4	2	1	1	0	1	2	1	1	25	2	2	1	2	0	2	0	27	22	9	11	3	2	4	1	1	6	3	2
exon_21	86	2602	G	C	1	0	2	2	1	0	0	1	0	1	0	0	0	0	0	0	1	0	0	1	1	1	0	0	0	1	1	0	0	0	0	1	0	1	1	0	1	0	0	3	2	1	0	2	2
exon_21	87	2603	A	C	0	0	0	0	0	0	0	0	0	0	0	0	0	0	0	0	0	0	0	0	0	0	0	0	0	0	0	0	0	0	0	0	0	0	0	0	0	0	0	0	0	0	0	0	0
exon_21	88	2604	A	C	1	0	1	1	0	0	17	0	0	0	0	0	0	25	0	0	0	0	1	0	0	0	0	0	0	0	0	0	69	1	1	0	0	0	0	0	0	20	0	0	0	1	0	0	0
exon_21	89	2605	T	C	0	0	1	1	0	0	3	1	2	1	1	0	0	0	0	0	0	0	1	1	2	1	1	0	2	0	0	0	5	0	0	0	0	1	0	0	1	4	0	1	1	0	0	0	69
exon_21	90	2606	A	C	96	384	493	172	442	864	0	582	370	863	643	168	544	0	358	508	483	498	210	261	486	515	244	126	625	222	126	83	0	123	106	71	431	272	243	189	385	1	353	479	202	122	244	268	315
exon_21	91	2607	C	C	NA	NA	NA	NA	NA	NA	NA	NA	NA	NA	NA	NA	NA	NA	NA	NA	NA	NA	NA	NA	NA	NA	NA	NA	NA	NA	NA	NA	NA	NA	NA	NA	NA	NA	NA	NA	NA	NA	NA	NA	NA	NA	NA	NA	NA
exon_21	92	2608	C	C	NA	NA	NA	NA	NA	NA	NA	NA	NA	NA	NA	NA	NA	NA	NA	NA	NA	NA	NA	NA	NA	NA	NA	NA	NA	NA	NA	NA	NA	NA	NA	NA	NA	NA	NA	NA	NA	NA	NA	NA	NA	NA	NA	NA	NA
exon_21	93	2609	A	C	0	12	24	24	25	29	11	45	27	22	15	7	9	0	10	11	7	6	16	9	24	7	17	10	8	8	8	10	1	7	10	9	9	10	17	12	15	0	22	20	14	20	9	15	14
exon_21	94	2610	T	C	3	205	3	5	3	2	5	6	6	4	5	4	1	4	2	2	2	3	1	4	5	5	5	1	7	0	2	2	1	1	0	3	3	1	1	2	1	1	2	2	0	1	1	1	4
exon_21	95	2611	G	C	0	0	0	0	0	0	0	0	0	0	0	1	0	0	0	0	0	1	0	0	0	0	0	0	1	0	0	0	0	0	0	0	0	0	0	0	0	0	0	0	0	0	0	0	0
exon_21	96	2612	C	C	NA	NA	NA	NA	NA	NA	NA	NA	NA	NA	NA	NA	NA	NA	NA	NA	NA	NA	NA	NA	NA	NA	NA	NA	NA	NA	NA	NA	NA	NA	NA	NA	NA	NA	NA	NA	NA	NA	NA	NA	NA	NA	NA	NA	NA
exon_21	97	2613	A	C	0	0	0	0	1	0	1	0	0	0	1	0	0	0	2	0	0	0	1	0	0	0	0	0	0	0	0	0	0	0	0	0	0	0	0	0	0	0	0	0	0	0	0	0	0
exon_21	98	2614	G	C	1	0	1	18	0	14	0	2	11	15	0	0	0	0	0	0	0	0	0	0	0	0	0	0	0	0	0	0	0	0	0	1	0	0	0	0	0	0	0	1	0	0	0	0	0
exon_21	99	2615	A	C	0	0	0	5	0	0	0	0	0	1	1	0	0	1	0	0	0	0	1	1	1	2	0	0	0	0	1	0	0	0	0	0	0	0	0	0	0	0	0	1	1	3	0	1	1
exon_21	100	2616	A	C	1	0	1	0	1	1	19	1	7	2	1	0	0	39	3	0	0	1	0	0	3	0	4	0	8	1	1	0	4	0	0	1	0	0	1	0	0	38	0	4	0	1	0	0	0
exon_21	101	2617	G	C	0	0	0	0	0	0	0	0	0	0	2	0	1	1	0	0	0	0	0	0	0	0	1	0	0	0	0	0	0	0	0	0	0	0	0	0	0	0	0	0	0	0	0	0	0
exon_21	102	2618	G	C	1	0	0	0	0	0	0	0	1	0	0	0	0	0	0	0	0	1	0	0	1	0	0	0	0	1	0	0	0	1	0	0	0	0	0	0	0	0	0	0	0	0	0	0	0
exon_21	103	2619	A	C	1	0	1	2	0	0	0	0	1	0	0	0	0	1	0	0	0	1	0	0	0	1	0	0	0	1	0	0	0	0	0	0	0	0	0	0	1	0	1	1	1	0	0	0	0
exon_21	104	2620	G	C	6	1	0	0	1	0	0	0	1	0	0	0	0	0	0	0	0	0	1	0	1	0	0	0	0	0	0	0	0	0	0	0	0	0	0	0	0	0	0	0	0	0	0	0	1
exon_21	105	2621	G	C	5	0	0	0	0	0	0	0	1	0	0	0	0	0	0	1	0	0	0	1	0	0	0	0	0	0	0	0	0	0	0	0	0	1	0	0	0	0	1	1	0	0	0	0	0
exon_19	23	2219	T	G	0	0	0	0	0	0	0	0	0	0	0	0	0	0	0	0	0	0	0	0	0	0	0	0	0	0	0	0	0	0	0	0	0	0	0	0	0	0	0	0	0	0	0	0	0
exon_19	24	2220	T	G	0	0	0	0	0	0	0	0	0	0	0	0	0	0	0	0	0	0	0	0	0	0	0	0	0	0	0	0	0	0	0	0	0	0	0	0	0	0	0	0	0	0	0	0	0
exon_19	25	2221	C	G	0	0	0	0	0	1	0	0	0	0	2	0	1	0	0	0	0	1	0	2	0	0	0	0	0	0	1	0	1	0	0	0	0	0	0	0	1	0	0	0	0	2	1	1	0
exon_19	26	2222	C	G	0	0	0	0	0	1	0	0	0	1	0	0	0	0	0	0	0	0	0	0	1	0	0	0	0	0	0	0	0	0	1	0	0	0	1	0	0	0	1	0	0	0	0	0	0
exon_19	27	2223	C	G	0	0	0	2	2	0	0	0	0	0	0	0	0	0	0	0	0	0	1	0	0	0	4	0	0	0	0	0	0	0	0	0	0	1	0	0	0	1	0	0	0	0	0	0	0
exon_19	28	2224	G	G	NA	NA	NA	NA	NA	NA	NA	NA	NA	NA	NA	NA	NA	NA	NA	NA	NA	NA	NA	NA	NA	NA	NA	NA	NA	NA	NA	NA	NA	NA	NA	NA	NA	NA	NA	NA	NA	NA	NA	NA	NA	NA	NA	NA	NA
exon_19	29	2225	T	G	0	0	0	0	0	1	0	0	0	0	0	0	0	0	0	0	0	1	0	0	0	0	0	0	0	0	0	0	0	0	0	0	1	0	0	0	0	0	0	0	0	0	0	0	0
exon_19	30	2226	C	G	0	0	0	0	0	0	3	0	0	0	4	0	0	1	0	0	0	0	0	0	0	0	2	2	0	3	0	0	0	0	0	1	0	0	0	0	0	2	0	0	0	0	0	4	0
exon_19	31	2227	G	G	NA	NA	NA	NA	NA	NA	NA	NA	NA	NA	NA	NA	NA	NA	NA	NA	NA	NA	NA	NA	NA	NA	NA	NA	NA	NA	NA	NA	NA	NA	NA	NA	NA	NA	NA	NA	NA	NA	NA	NA	NA	NA	NA	NA	NA
exon_19	32	2228	C	G	0	0	0	0	0	0	0	0	0	0	0	0	0	0	0	0	0	0	0	0	0	0	0	0	0	0	0	0	1	0	0	0	0	0	0	0	0	0	0	0	0	0	0	0	0
exon_19	33	2229	T	G	0	0	0	0	0	0	0	0	0	0	1	0	0	4	0	0	0	0	0	0	0	0	0	0	0	0	0	0	0	0	0	1	0	0	0	1	0	0	0	0	0	0	0	1	0
exon_19	34	2230	A	G	6	3	5	0	7	1	1	8	20	0	2	2	1	3	1	0	0	1	1	5	14	0	2	2	3	1	1	1	2	3	1	1	3	3	2	0	1	1	1	0	2	2	1	0	6
exon_19	35	2231	T	G	0	0	0	0	0	0	0	0	0	3	0	1	0	0	0	0	0	0	1	0	0	0	0	0	0	1	0	0	0	0	0	0	0	0	0	0	0	0	1	0	2	0	0	0	0
exon_19	36	2232	C	G	4	1	2	0	3	1	1	3	0	3	0	2	3	1	5	5	2	1	1	0	1	1	0	0	0	0	6	1	0	4	0	0	2	2	0	2	4	0	0	0	0	0	0	0	2
exon_19	37	2233	A	G	8	5	2	4	2	5	9	4	2	4	13	8	4	6	7	8	4	7	6	3	7	5	0	5	7	3	8	4	5	6	7	1	4	3	5	5	6	5	4	16	5	0	7	6	3
exon_19	38	2234	A	G	17	7	11	13	9	14	24	14	4	10	28	9	18	14	21	61	8	11	20	5	11	9	2	16	11	15	9	4	13	8	16	24	11	14	20	12	12	27	17	13	9	7	8	17	11
exon_19	39	2235	G	G	NA	NA	NA	NA	NA	NA	NA	NA	NA	NA	NA	NA	NA	NA	NA	NA	NA	NA	NA	NA	NA	NA	NA	NA	NA	NA	NA	NA	NA	NA	NA	NA	NA	NA	NA	NA	NA	NA	NA	NA	NA	NA	NA	NA	NA
exon_19	40	2236	G	G	NA	NA	NA	NA	NA	NA	NA	NA	NA	NA	NA	NA	NA	NA	NA	NA	NA	NA	NA	NA	NA	NA	NA	NA	NA	NA	NA	NA	NA	NA	NA	NA	NA	NA	NA	NA	NA	NA	NA	NA	NA	NA	NA	NA	NA
exon_19	41	2237	A	G	2	1	0	0	0	1	1	3	0	4	1	1	1	2	2	0	2	2	3	0	2	4	0	2	2	2	1	1	1	0	1	3	1	0	4	4	2	0	1	4	2	0	0	1	1
exon_19	42	2238	A	G	2	1	0	0	0	0	0	1	1	1	2	0	38	1	0	0	0	1	0	0	2	2	2	0	1	0	2	0	1	0	1	0	0	0	0	0	1	1	2	1	0	0	0	0	0
exon_19	43	2239	T	G	0	0	0	0	0	0	0	0	0	0	0	0	0	0	0	0	0	0	0	1	0	0	0	0	0	0	0	0	0	0	0	0	0	0	0	0	0	0	0	0	0	0	0	0	0
exon_19	44	2240	T	G	0	1	0	0	0	1	1	1	0	0	3	0	0	0	0	0	0	0	0	1	1	0	0	3	0	3	0	1	1	0	1	4	0	0	0	0	1	0	2	1	0	0	0	3	0
exon_19	45	2241	A	G	19	6	10	7	10	17	22	14	11	10	10	11	16	13	30	14	12	24	12	9	16	14	31	9	14	19	13	8	13	11	9	10	10	11	8	11	9	8	21	7	9	16	21	12	12
exon_19	46	2242	A	G	8	12	26	4	15	33	19	11	12	7	16	8	17	15	15	15	12	24	19	16	24	19	18	10	9	16	23	7	20	14	14	10	16	14	12	13	12	12	11	10	19	16	12	11	10
exon_19	47	2243	G	G	NA	NA	NA	NA	NA	NA	NA	NA	NA	NA	NA	NA	NA	NA	NA	NA	NA	NA	NA	NA	NA	NA	NA	NA	NA	NA	NA	NA	NA	NA	NA	NA	NA	NA	NA	NA	NA	NA	NA	NA	NA	NA	NA	NA	NA
exon_19	48	2244	A	G	8	1	0	2	2	5	4	3	5	1	2	2	3	5	2	1	6	21	5	6	3	3	2	3	8	4	4	2	2	1	0	1	3	2	2	3	2	6	3	3	2	0	1	3	2
exon_19	49	2245	G	G	NA	NA	NA	NA	NA	NA	NA	NA	NA	NA	NA	NA	NA	NA	NA	NA	NA	NA	NA	NA	NA	NA	NA	NA	NA	NA	NA	NA	NA	NA	NA	NA	NA	NA	NA	NA	NA	NA	NA	NA	NA	NA	NA	NA	NA
exon_19	50	2246	A	G	0	2	2	2	0	6	3	3	4	8	6	0	4	2	2	2	4	2	1	3	1	0	0	2	4	14	4	0	7	1	2	4	3	2	5	1	2	1	1	0	2	2	1	1	3
exon_19	51	2247	A	G	4	2	0	2	0	6	1	2	1	2	1	1	1	1	3	1	1	4	1	2	4	1	0	2	1	2	1	0	2	2	2	4	1	5	5	0	1	1	1	0	2	0	3	1	2
exon_19	52	2248	G	G	NA	NA	NA	NA	NA	NA	NA	NA	NA	NA	NA	NA	NA	NA	NA	NA	NA	NA	NA	NA	NA	NA	NA	NA	NA	NA	NA	NA	NA	NA	NA	NA	NA	NA	NA	NA	NA	NA	NA	NA	NA	NA	NA	NA	NA
exon_19	53	2249	C	G	0	0	3	2	0	0	1	0	0	1	0	0	0	0	0	0	0	1	1	0	1	0	0	0	0	0	0	0	0	0	0	0	0	0	2	0	3	0	0	1	2	0	0	2	7
exon_19	54	2250	A	G	2	2	0	0	5	1	3	5	4	1	6	0	5	2	3	1	2	3	7	5	10	1	7	2	2	2	3	2	3	4	2	2	1	1	3	2	4	3	5	7	5	2	0	2	3
exon_19	55	2251	A	G	0	1	0	7	0	3	1	2	1	2	3	1	4	3	1	0	1	1	2	1	1	1	0	2	2	2	1	0	0	1	3	1	2	2	0	1	1	5	0	1	0	0	3	6	0
exon_19	56	2252	C	G	26	9	24	7	2	1	0	3	9	1	1	0	0	0	3	1	5	1	12	6	6	0	0	0	1	0	1	0	0	1	0	0	4	35	28	12	21	0	6	0	17	23	9	0	5
exon_19	57	2253	A	G	4	1	2	0	2	4	1	1	4	1	27	2	2	3	1	2	0	2	1	1	1	0	2	0	4	1	4	1	1	0	0	1	0	0	1	1	0	1	0	0	0	0	0	0	1
exon_19	58	2254	T	G	2	2	0	0	0	0	0	0	0	0	0	0	0	0	0	0	0	0	2	0	0	0	0	0	0	0	0	0	0	0	0	0	1	0	0	0	3	0	0	3	0	0	0	0	0
exon_19	59	2255	C	G	0	0	0	0	0	1	0	0	0	0	1	0	0	0	0	0	0	0	0	0	0	0	0	0	0	0	0	0	0	0	0	0	0	0	0	0	0	0	0	0	0	0	0	1	0
exon_19	60	2256	T	G	6	10	13	0	12	1	5	5	4	2	24	3	1	14	1	1	1	1	3	1	6	2	0	4	1	10	1	0	10	1	2	1	6	3	4	1	2	29	13	7	7	0	1	7	2
exon_19	61	2257	C	G	0	0	0	0	2	0	0	1	0	0	0	0	0	0	0	0	0	0	0	0	1	2	2	0	0	0	0	0	2	0	0	1	0	0	0	0	1	0	0	0	0	0	0	0	0
exon_19	62	2258	C	G	0	0	0	0	0	0	0	0	0	1	1	1	1	0	0	0	0	1	1	0	0	0	0	1	0	3	1	0	0	1	2	2	0	0	0	0	0	3	0	0	0	0	0	1	1
exon_19	63	2259	G	G	NA	NA	NA	NA	NA	NA	NA	NA	NA	NA	NA	NA	NA	NA	NA	NA	NA	NA	NA	NA	NA	NA	NA	NA	NA	NA	NA	NA	NA	NA	NA	NA	NA	NA	NA	NA	NA	NA	NA	NA	NA	NA	NA	NA	NA
exon_19	64	2260	A	G	0	3	3	9	3	3	3	4	4	1	3	0	1	6	1	2	1	2	3	4	7	1	2	6	2	7	2	5	0	1	4	3	4	2	4	4	4	2	1	6	0	9	3	2	92
exon_19	65	2261	A	G	6	1	2	2	0	5	1	2	2	1	2	1	1	2	0	2	1	4	1	4	1	2	5	1	2	2	1	0	2	0	0	0	1	2	2	1	2	2	3	1	4	0	1	3	0
exon_19	66	2262	A	G	6	2	3	4	5	3	3	3	3	3	4	2	3	4	3	1	2	1	3	2	2	1	2	3	5	3	3	2	8	3	1	1	5	4	4	240	4	1	8	3	2	0	4	3	4
exon_19	67	2263	G	G	NA	NA	NA	NA	NA	NA	NA	NA	NA	NA	NA	NA	NA	NA	NA	NA	NA	NA	NA	NA	NA	NA	NA	NA	NA	NA	NA	NA	NA	NA	NA	NA	NA	NA	NA	NA	NA	NA	NA	NA	NA	NA	NA	NA	NA
exon_19	68	2264	C	G	0	0	0	0	2	0	1	1	0	0	1	0	0	0	0	0	1	0	0	1	0	0	0	0	0	0	0	0	0	0	0	1	0	1	0	1	0	0	0	0	0	0	0	0	0
exon_19	69	2265	C	G	0	0	0	0	0	0	0	0	0	0	0	0	0	0	0	0	0	0	0	2	2	0	0	0	2	0	0	0	0	0	0	0	0	0	0	0	0	1	1	0	0	0	0	0	0
exon_19	70	2266	A	G	0	0	0	2	0	1	3	0	1	0	5	1	0	1	1	0	1	0	2	4	4	2	0	1	2	1	2	0	2	1	1	1	3	4	1	1	1	0	3	1	2	2	0	1	13
exon_19	71	2267	A	G	2	0	2	24	0	7	2	4	0	3	3	1	3	4	2	5	1	1	3	3	3	4	5	1	7	4	2	1	3	1	1	6	4	1	2	1	1	3	0	3	4	0	0	0	138
exon_19	72	2268	C	G	2	2	0	0	0	0	0	1	0	1	0	0	1	0	0	1	0	0	1	0	3	0	0	0	0	0	0	0	0	1	0	0	0	1	3	0	0	1	2	0	0	0	1	0	0
exon_19	73	2269	A	G	8	2	3	2	16	1	1	5	6	1	2	4	3	4	7	2	3	3	5	2	8	1	17	3	6	2	0	2	0	1	2	4	2	4	7	4	4	2	4	13	5	0	3	1	4
exon_19	74	2270	A	G	26	143	7	13	2	5	9	21	19	4	10	9	7	7	9	10	10	4	10	3	13	7	14	8	12	6	8	7	8	8	3	4	6	10	13	14	12	5	6	1	9	14	1	4	8
exon_19	75	2271	G	G	NA	NA	NA	NA	NA	NA	NA	NA	NA	NA	NA	NA	NA	NA	NA	NA	NA	NA	NA	NA	NA	NA	NA	NA	NA	NA	NA	NA	NA	NA	NA	NA	NA	NA	NA	NA	NA	NA	NA	NA	NA	NA	NA	NA	NA
exon_19	76	2272	G	G	NA	NA	NA	NA	NA	NA	NA	NA	NA	NA	NA	NA	NA	NA	NA	NA	NA	NA	NA	NA	NA	NA	NA	NA	NA	NA	NA	NA	NA	NA	NA	NA	NA	NA	NA	NA	NA	NA	NA	NA	NA	NA	NA	NA	NA
exon_19	77	2273	A	G	4	2	5	2	5	5	2	2	1	2	9	2	2	2	0	2	0	1	3	2	4	2	0	2	0	2	1	0	2	1	1	4	1	3	5	3	1	3	0	0	5	5	3	0	1
exon_19	78	2274	A	G	0	0	0	0	2	1	0	1	0	3	412	1	0	0	0	0	0	1	1	0	2	1	0	2	2	0	0	0	2	1	0	0	0	0	1	0	1	0	1	1	0	0	0	0	0
exon_19	79	2275	A	G	2	0	2	2	2	2	3	3	2	2	8	1	2	1	2	3	2	0	96	2	4	2	2	2	2	2	3	1	5	3	2	1	2	4	0	1	0	6	1	3	0	2	0	1	0
exon_19	80	2276	T	G	0	0	0	0	0	1	0	0	0	0	0	0	0	0	0	0	0	0	0	0	0	0	0	0	0	0	0	0	0	0	0	0	0	0	0	0	0	0	0	0	0	0	0	0	0
exon_19	81	2277	C	G	0	0	0	0	0	0	0	0	0	0	0	1	0	0	0	0	0	0	0	0	0	0	0	0	0	0	0	0	0	0	0	0	0	0	0	0	0	0	0	1	0	0	0	0	0
exon_19	82	2278	C	G	0	0	0	0	0	0	0	0	0	0	1	0	0	0	0	0	0	0	0	0	0	0	0	0	0	0	0	0	0	0	0	0	0	0	0	0	0	0	0	0	0	0	0	0	0
exon_19	83	2279	T	G	0	0	0	0	0	1	0	0	0	0	1	0	0	0	0	0	0	0	0	0	0	0	0	0	1	0	0	0	0	0	0	0	0	0	0	0	1	0	0	0	0	0	0	0	0
exon_19	84	2280	C	G	0	0	0	0	0	0	0	1	0	1	0	0	0	0	0	0	0	0	0	0	1	0	0	0	0	0	0	0	0	0	0	0	0	0	0	0	0	0	0	0	0	2	0	0	0
exon_19	85	2281	G	G	NA	NA	NA	NA	NA	NA	NA	NA	NA	NA	NA	NA	NA	NA	NA	NA	NA	NA	NA	NA	NA	NA	NA	NA	NA	NA	NA	NA	NA	NA	NA	NA	NA	NA	NA	NA	NA	NA	NA	NA	NA	NA	NA	NA	NA
exon_20	19	2354	C	G	0	0	0	0	0	0	0	0	0	1	0	0	0	0	0	0	0	0	0	0	0	0	2	0	2	0	0	1	0	0	0	0	0	0	0	0	1	1	0	0	0	0	1	1	0
exon_20	20	2355	C	G	1	0	1	2	0	0	0	0	0	1	0	0	0	0	0	0	0	0	1	0	0	0	0	0	1	0	0	0	0	0	0	0	0	0	2	0	0	0	0	0	0	0	0	0	0
exon_20	21	2356	G	G	NA	NA	NA	NA	NA	NA	NA	NA	NA	NA	NA	NA	NA	NA	NA	NA	NA	NA	NA	NA	NA	NA	NA	NA	NA	NA	NA	NA	NA	NA	NA	NA	NA	NA	NA	NA	NA	NA	NA	NA	NA	NA	NA	NA	NA
exon_20	22	2357	T	G	0	0	0	0	0	0	0	0	0	0	0	0	0	1	0	0	0	0	0	0	0	0	0	0	0	0	0	0	0	0	0	0	0	0	0	0	0	0	0	0	0	0	0	0	0
exon_20	23	2358	G	G	NA	NA	NA	NA	NA	NA	NA	NA	NA	NA	NA	NA	NA	NA	NA	NA	NA	NA	NA	NA	NA	NA	NA	NA	NA	NA	NA	NA	NA	NA	NA	NA	NA	NA	NA	NA	NA	NA	NA	NA	NA	NA	NA	NA	NA
exon_20	24	2359	C	G	0	0	0	0	0	0	1	0	0	0	0	0	0	0	0	0	0	0	0	0	1	2	0	0	0	0	0	0	1	0	0	0	0	0	0	0	1	0	0	0	0	0	0	0	0
exon_20	25	2360	A	G	1	2	3	3	5	1	3	2	6	2	9	3	1	12	17	11	1	1	5	2	3	2	2	0	2	3	2	1	2	0	1	2	1	2	0	1	2	3	1	0	2	1	4	2	1
exon_20	26	2361	G	G	NA	NA	NA	NA	NA	NA	NA	NA	NA	NA	NA	NA	NA	NA	NA	NA	NA	NA	NA	NA	NA	NA	NA	NA	NA	NA	NA	NA	NA	NA	NA	NA	NA	NA	NA	NA	NA	NA	NA	NA	NA	NA	NA	NA	NA
exon_20	27	2362	C	G	1	1	0	0	0	0	0	0	1	0	0	0	0	1	0	0	0	0	0	0	1	0	0	0	0	0	0	0	0	0	1	0	0	0	0	0	0	0	0	0	0	0	0	0	0
exon_20	28	2363	T	G	0	0	0	0	0	0	1	0	1	0	0	0	0	3	1	0	0	0	0	0	0	1	0	0	0	0	0	0	0	0	0	0	0	0	0	0	0	1	1	0	0	0	0	0	0
exon_20	29	2364	C	G	0	0	1	0	0	0	0	0	1	0	0	0	0	0	0	0	0	0	1	0	0	0	0	0	0	0	0	0	0	0	0	0	0	1	0	0	0	0	1	0	0	0	0	0	0
exon_20	30	2365	A	G	3	1	1	4	1	0	9	1	3	3	2	2	1	3	3	4	3	0	0	0	0	3	2	2	2	1	3	1	6	1	1	0	2	1	1	1	1	3	0	0	4	2	0	1	1
exon_20	31	2366	T	G	1	0	0	0	0	0	0	0	0	0	0	0	0	0	0	0	0	0	0	0	0	0	1	0	1	0	0	0	1	0	0	0	0	1	0	0	1	0	2	0	0	0	0	0	0
exon_20	32	2367	C	G	1	0	0	0	0	0	0	0	0	24	2	0	0	0	0	0	17	0	0	0	0	0	0	0	0	0	0	0	0	0	0	0	0	0	0	0	0	0	0	1	0	1	1	0	1
exon_20	33	2368	A	G	4	3	1	0	2	0	6	3	2	5	4	3	1	5	8	7	4	4	3	2	3	2	4	4	4	3	1	3	4	1	4	4	4	10	11	1	3	4	2	5	2	2	2	0	4
exon_20	34	2369	C	G	0	0	0	0	0	0	0	0	0	0	1	0	1	0	0	0	0	1	0	0	0	0	0	0	1	0	0	0	1	0	0	1	0	0	0	0	0	0	0	0	0	0	0	0	0
exon_20	35	2370	G	G	NA	NA	NA	NA	NA	NA	NA	NA	NA	NA	NA	NA	NA	NA	NA	NA	NA	NA	NA	NA	NA	NA	NA	NA	NA	NA	NA	NA	NA	NA	NA	NA	NA	NA	NA	NA	NA	NA	NA	NA	NA	NA	NA	NA	NA
exon_20	36	2371	C	G	0	0	1	1	0	1	0	0	0	0	1	0	0	0	0	0	0	0	0	0	0	0	0	0	0	0	0	2	0	0	0	0	0	0	0	0	0	1	0	0	0	0	0	0	0
exon_20	37	2372	A	G	0	3	0	1	0	4	1	1	22	4	5	0	0	3	1	3	1	1	3	0	0	4	1	2	0	1	0	0	4	1	1	1	0	0	0	1	1	2	1	0	0	0	0	1	0
exon_20	38	2373	G	G	NA	NA	NA	NA	NA	NA	NA	NA	NA	NA	NA	NA	NA	NA	NA	NA	NA	NA	NA	NA	NA	NA	NA	NA	NA	NA	NA	NA	NA	NA	NA	NA	NA	NA	NA	NA	NA	NA	NA	NA	NA	NA	NA	NA	NA
exon_20	39	2374	C	G	0	0	0	0	0	0	0	0	0	1	0	0	0	0	0	0	0	0	0	0	0	0	0	0	0	0	0	0	0	0	0	0	0	0	0	0	0	0	0	0	0	0	0	0	0
exon_20	40	2375	T	G	0	0	0	0	0	0	0	0	0	1	0	0	0	0	0	0	0	0	0	0	0	1	0	0	0	0	0	0	0	0	0	0	0	0	0	0	0	0	0	0	0	0	0	0	0
exon_20	41	2376	C	G	1	0	2	0	2	0	0	0	0	0	0	0	0	0	0	0	0	0	1	1	0	0	0	0	0	0	0	0	0	0	0	0	0	0	0	0	2	0	0	0	0	0	0	0	2
exon_20	42	2377	A	G	7	3	1	3	3	4	13	2	41	1	9	3	5	77	12	2	1	3	2	1	2	3	4	3	2	10	0	1	6	3	2	2	1	0	2	1	1	5	0	5	1	2	3	5	0
exon_20	43	2378	T	G	0	0	0	0	0	0	0	0	0	0	0	0	0	1	0	0	0	0	0	0	0	0	0	0	0	0	0	0	0	0	0	0	0	0	0	0	0	0	0	0	0	0	0	0	0
exon_20	44	2379	G	G	NA	NA	NA	NA	NA	NA	NA	NA	NA	NA	NA	NA	NA	NA	NA	NA	NA	NA	NA	NA	NA	NA	NA	NA	NA	NA	NA	NA	NA	NA	NA	NA	NA	NA	NA	NA	NA	NA	NA	NA	NA	NA	NA	NA	NA
exon_20	45	2380	C	G	2	3	0	0	2	1	47	5	2	7	167	1	2	219	1	2	0	8	1	4	3	5	2	96	3	74	2	3	230	4	53	67	6	0	0	0	1	42	8	0	4	0	3	12	1
exon_20	46	2381	C	G	0	0	0	0	0	0	0	0	0	0	1	0	0	0	0	0	0	0	0	0	1	0	0	0	0	0	0	0	0	0	0	0	0	0	0	1	0	0	0	0	0	0	0	0	0
exon_20	47	2382	C	G	0	0	0	0	0	0	1	0	0	0	0	0	0	0	0	0	0	0	0	0	0	0	0	1	0	0	0	0	1	0	1	2	0	0	0	0	1	1	0	0	0	0	1	1	0
exon_20	48	2383	T	G	4	7	4	1	16	45	4	6	3	24	19	4	6	7	8	7	14	11	13	2	4	4	1	2	3	1	4	6	2	6	1	5	4	4	3	4	3	1	2	4	10	2	6	2	52
exon_20	49	2384	T	G	0	0	0	0	0	0	0	0	0	0	0	0	0	0	0	0	0	1	0	0	0	0	0	0	0	0	0	0	0	0	0	0	0	0	0	0	0	0	0	0	0	0	0	92	0
exon_20	50	2385	C	G	6	2	2	1	0	0	0	1	0	0	0	2	1	0	1	1	0	0	1	2	0	1	0	0	0	0	0	1	1	0	0	0	3	7	8	1	1	0	1	1	2	3	3	0	1
exon_20	51	2386	G	G	NA	NA	NA	NA	NA	NA	NA	NA	NA	NA	NA	NA	NA	NA	NA	NA	NA	NA	NA	NA	NA	NA	NA	NA	NA	NA	NA	NA	NA	NA	NA	NA	NA	NA	NA	NA	NA	NA	NA	NA	NA	NA	NA	NA	NA
exon_20	52	2387	G	G	NA	NA	NA	NA	NA	NA	NA	NA	NA	NA	NA	NA	NA	NA	NA	NA	NA	NA	NA	NA	NA	NA	NA	NA	NA	NA	NA	NA	NA	NA	NA	NA	NA	NA	NA	NA	NA	NA	NA	NA	NA	NA	NA	NA	NA
exon_20	53	2388	C	G	0	0	0	0	0	0	1	0	0	0	0	0	0	0	0	0	0	0	0	0	0	0	0	0	0	0	0	1	0	0	0	0	0	0	0	0	0	1	0	0	0	0	0	0	0
exon_20	54	2389	T	G	0	0	0	0	0	0	0	0	0	0	0	1	0	0	0	0	0	0	0	0	0	0	0	0	0	1	0	0	0	0	0	0	0	0	0	1	0	0	0	0	0	0	0	0	0
exon_20	55	2390	G	G	NA	NA	NA	NA	NA	NA	NA	NA	NA	NA	NA	NA	NA	NA	NA	NA	NA	NA	NA	NA	NA	NA	NA	NA	NA	NA	NA	NA	NA	NA	NA	NA	NA	NA	NA	NA	NA	NA	NA	NA	NA	NA	NA	NA	NA
exon_20	56	2391	C	G	0	0	0	0	0	0	4	0	0	0	4	0	0	4	0	1	0	1	0	0	0	1	2	1	0	0	0	0	1	0	4	6	0	0	0	1	0	1	1	0	0	0	0	2	0
exon_20	57	2392	C	G	7	3	2	3	6	11	2	3	3	4	12	4	2	9	3	5	6	3	6	0	0	2	0	5	0	12	5	4	6	6	4	5	4	1	1	1	2	12	1	2	4	2	3	3	15
exon_20	58	2393	T	G	1	0	0	0	0	0	0	0	0	0	2	0	0	0	0	0	0	0	0	0	0	0	0	0	0	3	0	0	0	0	0	0	0	0	0	0	2	0	0	1	0	0	0	0	0
exon_20	59	2394	C	G	0	0	0	0	0	0	0	0	0	0	0	0	0	0	0	0	0	0	0	0	1	1	1	0	0	0	0	0	1	0	0	0	0	0	0	0	0	0	0	0	0	0	0	0	0
exon_20	60	2395	C	G	24	2	5	5	2	2	1	3	5	0	1	4	1	0	0	0	3	10	6	1	1	11	2	0	2	0	4	2	0	4	0	0	7	5	8	3	3	1	0	0	11	2	2	0	6
exon_20	61	2396	T	G	0	0	0	1	0	0	0	0	1	0	0	0	0	0	0	0	0	0	0	0	0	0	0	0	0	0	0	0	0	0	0	0	0	0	0	0	0	0	1	0	0	0	0	0	0
exon_20	62	2397	G	G	NA	NA	NA	NA	NA	NA	NA	NA	NA	NA	NA	NA	NA	NA	NA	NA	NA	NA	NA	NA	NA	NA	NA	NA	NA	NA	NA	NA	NA	NA	NA	NA	NA	NA	NA	NA	NA	NA	NA	NA	NA	NA	NA	NA	NA
exon_20	63	2398	G	G	NA	NA	NA	NA	NA	NA	NA	NA	NA	NA	NA	NA	NA	NA	NA	NA	NA	NA	NA	NA	NA	NA	NA	NA	NA	NA	NA	NA	NA	NA	NA	NA	NA	NA	NA	NA	NA	NA	NA	NA	NA	NA	NA	NA	NA
exon_20	64	2399	A	G	2	0	0	1	1	0	1	0	1	1	2	0	1	0	1	3	0	1	1	0	1	0	0	0	0	0	0	1	0	0	0	0	1	1	0	66	1	1	0	1	0	0	1	1	45
exon_20	65	2400	C	G	0	0	0	0	0	0	0	0	0	0	0	0	0	0	0	0	0	0	0	0	0	0	0	0	1	0	1	0	0	0	0	0	0	0	0	0	1	0	0	0	0	0	0	0	0
exon_20	66	2401	T	G	214	222	83	162	257	310	227	188	196	202	123	159	57	122	102	175	79	171	155	51	139	116	132	7	78	19	74	16	106	16	8	25	34	20	43	66	67	189	99	214	81	73	126	23	121
exon_21	48	2564	A	G	0	1	0	2	0	0	2	1	1	2	0	0	0	4	1	0	0	0	0	1	1	1	2	1	0	0	1	1	2	1	0	2	0	0	0	0	1	1	0	0	2	0	1	0	2
exon_21	49	2565	T	G	0	1	1	3	0	1	0	2	1	0	1	0	0	0	0	0	0	1	1	2	1	0	2	0	0	2	1	0	0	1	1	2	1	0	3	1	2	0	2	1	0	1	0	0	0
exon_21	50	2566	T	G	0	0	0	0	0	0	0	0	0	0	0	1	0	0	0	0	0	0	0	0	0	0	0	0	0	0	0	0	0	0	0	0	0	0	0	0	0	0	0	0	0	0	0	0	0
exon_21	51	2567	T	G	0	0	0	0	1	0	0	0	0	0	0	0	0	0	0	0	0	0	0	0	0	0	0	0	0	0	0	0	0	0	0	0	0	0	0	0	0	0	0	0	0	0	0	0	0
exon_21	52	2568	T	G	64	76	66	51	109	91	74	87	91	95	103	66	58	53	259	80	125	64	85	43	46	46	59	41	32	58	72	40	47	59	49	53	27	28	61	63	104	75	43	49	61	105	73	44	48
exon_21	53	2569	G	G	NA	NA	NA	NA	NA	NA	NA	NA	NA	NA	NA	NA	NA	NA	NA	NA	NA	NA	NA	NA	NA	NA	NA	NA	NA	NA	NA	NA	NA	NA	NA	NA	NA	NA	NA	NA	NA	NA	NA	NA	NA	NA	NA	NA	NA
exon_21	54	2570	G	G	NA	NA	NA	NA	NA	NA	NA	NA	NA	NA	NA	NA	NA	NA	NA	NA	NA	NA	NA	NA	NA	NA	NA	NA	NA	NA	NA	NA	NA	NA	NA	NA	NA	NA	NA	NA	NA	NA	NA	NA	NA	NA	NA	NA	NA
exon_21	55	2571	G	G	NA	NA	NA	NA	NA	NA	NA	NA	NA	NA	NA	NA	NA	NA	NA	NA	NA	NA	NA	NA	NA	NA	NA	NA	NA	NA	NA	NA	NA	NA	NA	NA	NA	NA	NA	NA	NA	NA	NA	NA	NA	NA	NA	NA	NA
exon_21	56	2572	C	G	0	0	0	0	0	0	1	1	1	0	2	0	0	0	0	0	0	0	0	0	0	0	1	0	0	0	0	0	0	0	0	0	0	0	0	0	1	0	0	0	1	0	0	1	0
exon_21	57	2573	T	G	0	0	0	0	0	0	1	0	0	0	0	0	0	0	0	0	0	0	1	0	0	0	0	0	0	1	0	0	0	0	0	0	0	0	0	0	0	0	0	0	0	0	0	0	0
exon_21	58	2574	G	G	NA	NA	NA	NA	NA	NA	NA	NA	NA	NA	NA	NA	NA	NA	NA	NA	NA	NA	NA	NA	NA	NA	NA	NA	NA	NA	NA	NA	NA	NA	NA	NA	NA	NA	NA	NA	NA	NA	NA	NA	NA	NA	NA	NA	NA
exon_21	59	2575	G	G	NA	NA	NA	NA	NA	NA	NA	NA	NA	NA	NA	NA	NA	NA	NA	NA	NA	NA	NA	NA	NA	NA	NA	NA	NA	NA	NA	NA	NA	NA	NA	NA	NA	NA	NA	NA	NA	NA	NA	NA	NA	NA	NA	NA	NA
exon_21	60	2576	C	G	0	0	0	0	0	0	1	0	0	1	0	0	0	0	0	1	0	0	0	1	0	0	0	0	1	0	0	0	0	0	0	0	1	0	0	0	0	0	0	0	0	1	0	0	0
exon_21	61	2577	C	G	0	0	0	0	0	0	0	0	0	0	0	0	0	0	0	0	0	1	0	0	0	0	0	0	0	0	0	0	0	0	0	0	0	0	0	0	0	0	0	0	0	0	0	0	0
exon_21	62	2578	A	G	0	0	2	0	1	2	1	1	1	1	1	0	0	0	1	1	0	0	0	0	1	0	0	0	1	2	0	1	0	1	0	1	0	1	0	0	1	0	0	0	0	0	0	1	2
exon_21	63	2579	A	G	3	1	1	3	0	2	0	2	1	3	2	0	0	0	0	0	3	2	1	1	0	4	1	0	0	1	1	3	1	1	1	0	1	2	3	1	3	1	1	0	0	0	0	3	2
exon_21	64	2580	A	G	1	0	0	278	1	4	1	2	1	2	2	0	1	2	1	1	0	2	256	0	3	1	1	0	3	3	0	0	2	1	1	0	1	1	0	1	1	1	3	2	1	0	0	0	154
exon_21	65	2581	C	G	1	1	0	17	8	0	0	0	1	0	1	0	0	0	0	0	0	1	2	0	0	1	1	0	0	1	0	1	1	1	0	0	1	1	0	0	0	1	2	2	0	1	0	1	2
exon_21	66	2582	T	G	0	0	0	0	1	0	0	0	0	0	1	0	0	0	0	0	0	0	0	0	1	0	0	0	0	0	0	0	0	0	0	0	0	0	0	0	0	0	0	0	0	0	0	0	0
exon_21	67	2583	G	G	NA	NA	NA	NA	NA	NA	NA	NA	NA	NA	NA	NA	NA	NA	NA	NA	NA	NA	NA	NA	NA	NA	NA	NA	NA	NA	NA	NA	NA	NA	NA	NA	NA	NA	NA	NA	NA	NA	NA	NA	NA	NA	NA	NA	NA
exon_21	68	2584	C	G	0	0	2	0	0	1	0	0	1	0	0	0	0	0	0	0	0	0	0	0	1	0	0	0	0	0	0	0	0	1	0	1	0	0	0	0	0	0	0	0	0	0	0	0	0
exon_21	69	2585	T	G	0	0	0	0	0	1	0	0	0	0	0	0	0	0	0	0	0	0	0	0	1	0	3	0	1	0	1	0	0	0	0	0	0	0	0	0	0	0	0	0	0	0	1	0	0
exon_21	70	2586	G	G	NA	NA	NA	NA	NA	NA	NA	NA	NA	NA	NA	NA	NA	NA	NA	NA	NA	NA	NA	NA	NA	NA	NA	NA	NA	NA	NA	NA	NA	NA	NA	NA	NA	NA	NA	NA	NA	NA	NA	NA	NA	NA	NA	NA	NA
exon_21	71	2587	G	G	NA	NA	NA	NA	NA	NA	NA	NA	NA	NA	NA	NA	NA	NA	NA	NA	NA	NA	NA	NA	NA	NA	NA	NA	NA	NA	NA	NA	NA	NA	NA	NA	NA	NA	NA	NA	NA	NA	NA	NA	NA	NA	NA	NA	NA
exon_21	72	2588	G	G	NA	NA	NA	NA	NA	NA	NA	NA	NA	NA	NA	NA	NA	NA	NA	NA	NA	NA	NA	NA	NA	NA	NA	NA	NA	NA	NA	NA	NA	NA	NA	NA	NA	NA	NA	NA	NA	NA	NA	NA	NA	NA	NA	NA	NA
exon_21	73	2589	T	G	0	0	0	0	0	0	0	0	0	0	0	0	0	0	0	0	0	0	0	0	0	0	0	0	0	0	0	0	0	0	0	0	0	0	0	0	0	0	0	0	0	0	0	0	0
exon_21	74	2590	G	G	NA	NA	NA	NA	NA	NA	NA	NA	NA	NA	NA	NA	NA	NA	NA	NA	NA	NA	NA	NA	NA	NA	NA	NA	NA	NA	NA	NA	NA	NA	NA	NA	NA	NA	NA	NA	NA	NA	NA	NA	NA	NA	NA	NA	NA
exon_21	75	2591	C	G	0	0	0	3	0	0	0	0	0	0	0	0	0	1	0	0	0	0	1	0	0	0	0	0	0	0	0	0	0	0	0	1	1	0	0	1	1	0	0	0	0	0	0	0	1
exon_21	76	2592	G	G	NA	NA	NA	NA	NA	NA	NA	NA	NA	NA	NA	NA	NA	NA	NA	NA	NA	NA	NA	NA	NA	NA	NA	NA	NA	NA	NA	NA	NA	NA	NA	NA	NA	NA	NA	NA	NA	NA	NA	NA	NA	NA	NA	NA	NA
exon_21	77	2593	G	G	NA	NA	NA	NA	NA	NA	NA	NA	NA	NA	NA	NA	NA	NA	NA	NA	NA	NA	NA	NA	NA	NA	NA	NA	NA	NA	NA	NA	NA	NA	NA	NA	NA	NA	NA	NA	NA	NA	NA	NA	NA	NA	NA	NA	NA
exon_21	78	2594	A	G	1	7	5	7	3	2	4	3	1	3	4	1	3	8	11	2	4	3	3	2	3	3	6	1	2	3	2	3	1	1	1	0	1	3	4	1	1	3	2	0	0	1	0	3	120
exon_21	79	2595	A	G	1	3	1	2	1	4	8	5	2	2	1	1	3	6	3	1	0	2	2	1	1	3	5	1	1	7	5	2	3	1	0	1	4	3	4	2	0	1	1	0	1	3	3	1	94
exon_21	80	2596	G	G	NA	NA	NA	NA	NA	NA	NA	NA	NA	NA	NA	NA	NA	NA	NA	NA	NA	NA	NA	NA	NA	NA	NA	NA	NA	NA	NA	NA	NA	NA	NA	NA	NA	NA	NA	NA	NA	NA	NA	NA	NA	NA	NA	NA	NA
exon_21	81	2597	A	G	0	1	2	1	0	2	0	1	0	1	4	0	0	0	1	1	0	1	0	0	1	0	1	0	1	1	1	1	0	0	0	1	1	0	3	1	0	1	0	0	2	0	1	0	0
exon_21	82	2598	G	G	NA	NA	NA	NA	NA	NA	NA	NA	NA	NA	NA	NA	NA	NA	NA	NA	NA	NA	NA	NA	NA	NA	NA	NA	NA	NA	NA	NA	NA	NA	NA	NA	NA	NA	NA	NA	NA	NA	NA	NA	NA	NA	NA	NA	NA
exon_21	83	2599	A	G	3	2	3	1	3	4	5	4	3	6	4	0	2	3	0	0	0	2	4	1	1	3	7	1	5	3	0	3	0	1	1	2	2	3	9	0	1	1	1	1	5	1	8	1	2
exon_21	84	2600	A	G	0	1	1	3	1	1	2	3	2	1	1	0	0	0	0	0	1	1	3	0	1	1	1	0	2	0	0	1	3	1	1	2	0	1	0	1	2	0	2	1	1	1	1	1	82
exon_21	85	2601	A	G	1	5	2	12	7	12	9	7	6	13	7	8	10	6	1	5	5	9	6	2	3	3	5	2	8	2	3	2	5	4	0	2	1	5	5	1	4	5	2	4	4	1	6	4	6
exon_21	86	2602	G	G	NA	NA	NA	NA	NA	NA	NA	NA	NA	NA	NA	NA	NA	NA	NA	NA	NA	NA	NA	NA	NA	NA	NA	NA	NA	NA	NA	NA	NA	NA	NA	NA	NA	NA	NA	NA	NA	NA	NA	NA	NA	NA	NA	NA	NA
exon_21	87	2603	A	G	3	0	2	3	2	7	9	2	3	3	4	2	1	3	3	1	2	3	5	1	6	2	9	5	8	3	4	4	2	2	1	2	2	3	6	2	1	15	4	1	1	0	1	1	1
exon_21	88	2604	A	G	0	0	0	0	2	3	3	1	1	1	1	0	0	1	0	1	0	1	2	1	0	0	3	1	3	3	1	4	2	2	0	2	1	0	1	0	1	1	0	1	0	1	3	0	0
exon_21	89	2605	T	G	1	0	0	0	2	0	5	1	1	0	0	0	0	9	0	0	0	0	1	0	1	0	0	0	0	0	0	0	2	0	0	0	0	0	0	0	0	5	1	1	0	0	0	0	0
exon_21	90	2606	A	G	15	10	6	11	10	13	76	12	9	5	13	8	6	50	4	13	8	12	10	4	1	7	6	1	3	6	8	6	10	7	3	8	2	3	8	6	9	21	6	5	6	13	8	1	4
exon_21	91	2607	C	G	0	0	0	0	1	3	0	0	0	2	0	0	0	0	0	0	0	1	1	0	1	0	1	0	2	0	0	0	0	0	0	0	0	0	2	0	0	0	0	0	0	8	0	0	0
exon_21	92	2608	C	G	1	0	0	0	0	0	0	1	0	0	1	0	0	0	0	0	0	0	0	0	0	0	0	0	0	0	0	0	0	0	0	0	0	0	0	0	0	0	0	0	0	0	0	0	0
exon_21	93	2609	A	G	10	3	3	2	4	1	6	5	4	4	3	3	5	2	1	2	1	17	1	2	5	2	3	2	2	3	3	3	0	1	0	4	0	3	2	1	2	2	3	1	1	3	4	1	3
exon_21	94	2610	T	G	0	0	0	0	0	0	0	0	0	0	0	0	0	1	0	0	0	0	0	0	0	0	0	0	0	0	1	0	0	0	0	0	0	0	0	0	0	1	0	0	0	0	0	0	0
exon_21	95	2611	G	G	NA	NA	NA	NA	NA	NA	NA	NA	NA	NA	NA	NA	NA	NA	NA	NA	NA	NA	NA	NA	NA	NA	NA	NA	NA	NA	NA	NA	NA	NA	NA	NA	NA	NA	NA	NA	NA	NA	NA	NA	NA	NA	NA	NA	NA
exon_21	96	2612	C	G	0	0	0	0	0	0	0	0	1	0	1	0	0	0	0	0	0	1	0	0	0	0	0	0	0	0	0	0	0	0	1	0	0	0	0	0	0	0	0	0	0	0	1	0	0
exon_21	97	2613	A	G	7	8	5	5	3	8	4	7	9	6	3	3	5	5	9	4	2	4	4	2	3	3	4	1	6	3	4	4	3	4	4	1	2	1	5	1	1	30	4	2	0	1	3	1	2
exon_21	98	2614	G	G	NA	NA	NA	NA	NA	NA	NA	NA	NA	NA	NA	NA	NA	NA	NA	NA	NA	NA	NA	NA	NA	NA	NA	NA	NA	NA	NA	NA	NA	NA	NA	NA	NA	NA	NA	NA	NA	NA	NA	NA	NA	NA	NA	NA	NA
exon_21	99	2615	A	G	4	3	3	2	2	6	6	6	6	5	7	3	3	3	4	4	5	4	5	4	8	5	7	3	2	3	5	2	13	2	3	4	5	2	2	4	6	5	2	4	2	10	4	1	2
exon_21	100	2616	A	G	3	5	3	5	5	14	8	10	9	8	7	4	4	13	3	9	6	7	2	3	5	6	9	2	5	3	4	5	4	3	1	3	3	3	4	6	4	3	7	4	2	4	5	1	2
exon_21	101	2617	G	G	NA	NA	NA	NA	NA	NA	NA	NA	NA	NA	NA	NA	NA	NA	NA	NA	NA	NA	NA	NA	NA	NA	NA	NA	NA	NA	NA	NA	NA	NA	NA	NA	NA	NA	NA	NA	NA	NA	NA	NA	NA	NA	NA	NA	NA
exon_21	102	2618	G	G	NA	NA	NA	NA	NA	NA	NA	NA	NA	NA	NA	NA	NA	NA	NA	NA	NA	NA	NA	NA	NA	NA	NA	NA	NA	NA	NA	NA	NA	NA	NA	NA	NA	NA	NA	NA	NA	NA	NA	NA	NA	NA	NA	NA	NA
exon_21	103	2619	A	G	1	2	182	12	5	16	5	11	7	6	10	3	5	5	6	12	2	2	6	1	5	1	5	1	4	2	1	2	1	0	0	2	0	2	3	5	3	1	2	6	10	4	5	0	36
exon_21	104	2620	G	G	NA	NA	NA	NA	NA	NA	NA	NA	NA	NA	NA	NA	NA	NA	NA	NA	NA	NA	NA	NA	NA	NA	NA	NA	NA	NA	NA	NA	NA	NA	NA	NA	NA	NA	NA	NA	NA	NA	NA	NA	NA	NA	NA	NA	NA
exon_21	105	2621	G	G	NA	NA	NA	NA	NA	NA	NA	NA	NA	NA	NA	NA	NA	NA	NA	NA	NA	NA	NA	NA	NA	NA	NA	NA	NA	NA	NA	NA	NA	NA	NA	NA	NA	NA	NA	NA	NA	NA	NA	NA	NA	NA	NA	NA	NA
exon_19	23	2219	T	T	NA	NA	NA	NA	NA	NA	NA	NA	NA	NA	NA	NA	NA	NA	NA	NA	NA	NA	NA	NA	NA	NA	NA	NA	NA	NA	NA	NA	NA	NA	NA	NA	NA	NA	NA	NA	NA	NA	NA	NA	NA	NA	NA	NA	NA
exon_19	24	2220	T	T	NA	NA	NA	NA	NA	NA	NA	NA	NA	NA	NA	NA	NA	NA	NA	NA	NA	NA	NA	NA	NA	NA	NA	NA	NA	NA	NA	NA	NA	NA	NA	NA	NA	NA	NA	NA	NA	NA	NA	NA	NA	NA	NA	NA	NA
exon_19	25	2221	C	T	8	13	19	7	17	14	5	6	20	9	7	3	5	3	5	8	4	4	3	29	30	4	81	6	25	8	3	6	9	6	9	6	4	7	6	13	67	5	4	10	5	5	7	8	266
exon_19	26	2222	C	T	0	5	8	9	7	12	12	8	15	6	10	4	5	2	5	1	3	4	5	1	14	2	40	4	14	7	7	4	5	4	5	5	4	8	5	3	82	1	6	4	5	0	4	1	5
exon_19	27	2223	C	T	60	11	21	11	14	114	21	15	3	12	290	10	13	12	15	13	13	16	66	8	18	13	2	14	23	23	22	17	15	16	12	16	11	34	18	23	8	38	23	27	9	14	9	10	135
exon_19	28	2224	G	T	4	2	6	2	2	7	8	7	2	5	12	1	2	3	4	3	2	1	0	1	6	0	2	0	2	8	1	4	0	1	2	3	0	3	2	4	1	3	2	0	24	41	3	3	84
exon_19	29	2225	T	T	NA	NA	NA	NA	NA	NA	NA	NA	NA	NA	NA	NA	NA	NA	NA	NA	NA	NA	NA	NA	NA	NA	NA	NA	NA	NA	NA	NA	NA	NA	NA	NA	NA	NA	NA	NA	NA	NA	NA	NA	NA	NA	NA	NA	NA
exon_19	30	2226	C	T	6	14	8	11	7	8	25	8	9	11	14	7	8	194	12	16	8	9	64	5	11	10	7	10	21	27	9	14	19	16	14	7	18	22	15	8	9	17	5	365	2	5	7	16	10
exon_19	31	2227	G	T	2	5	3	0	2	1	2	3	4	3	4	2	1	0	3	2	0	1	1	2	2	1	0	2	6	2	1	0	0	1	4	2	1	3	1	0	1	3	1	1	0	0	26	3	1
exon_19	32	2228	C	T	13	4	27	11	15	8	7	10	17	5	8	9	2	4	8	2	9	7	6	17	25	2	27	4	9	9	9	7	3	9	5	7	8	13	12	9	2	10	9	0	10	11	4	4	11
exon_19	33	2229	T	T	NA	NA	NA	NA	NA	NA	NA	NA	NA	NA	NA	NA	NA	NA	NA	NA	NA	NA	NA	NA	NA	NA	NA	NA	NA	NA	NA	NA	NA	NA	NA	NA	NA	NA	NA	NA	NA	NA	NA	NA	NA	NA	NA	NA	NA
exon_19	34	2230	A	T	2	1	2	0	2	1	1	1	1	1	1	0	0	0	0	0	0	0	1	0	1	0	4	0	2	1	0	0	0	0	1	1	0	0	0	0	1	2	0	0	2	0	1	1	0
exon_19	35	2231	T	T	NA	NA	NA	NA	NA	NA	NA	NA	NA	NA	NA	NA	NA	NA	NA	NA	NA	NA	NA	NA	NA	NA	NA	NA	NA	NA	NA	NA	NA	NA	NA	NA	NA	NA	NA	NA	NA	NA	NA	NA	NA	NA	NA	NA	NA
exon_19	36	2232	C	T	8	4	3	4	2	5	10	5	9	5	5	2	1	6	4	1	1	1	5	4	8	1	18	9	7	10	7	2	8	6	9	14	5	4	8	0	1	3	3	3	2	0	7	12	3
exon_19	37	2233	A	T	2	2	2	0	0	2	9	4	0	1	3	1	1	1	3	2	0	1	1	2	2	1	7	0	8	1	0	1	0	0	2	0	1	3	1	1	0	2	2	3	0	0	0	1	3
exon_19	38	2234	A	T	9	6	2	2	2	9	7	6	11	3	8	5	1	3	1	2	2	2	7	3	9	2	0	2	5	8	3	2	2	1	0	4	2	9	3	1	4	0	4	3	0	5	1	4	4
exon_19	39	2235	G	T	26	14	14	20	9	14	70	13	59	18	23	4	28	15	15	10	7	10	30	16	22	7	65	16	16	19	9	6	16	8	18	19	5	14	16	14	13	26	6	14	98	18	25	10	24
exon_19	40	2236	G	T	9	1	0	0	0	1	1	2	3	3	2	1	1	0	0	0	2	1	1	1	3	0	7	2	2	1	5	6	0	5	3	2	1	0	1	1	4	2	2	0	2	2	0	4	6
exon_19	41	2237	A	T	2	2	3	0	3	3	3	3	7	1	1	0	0	1	1	0	1	1	0	0	2	0	9	0	2	3	1	0	0	2	0	0	0	2	1	1	0	5	0	1	0	0	0	0	2
exon_19	42	2238	A	T	0	0	0	0	0	0	0	1	0	0	0	0	0	0	0	0	0	0	0	0	0	0	0	0	0	0	0	0	0	0	0	0	0	0	0	0	3	0	0	0	0	0	0	0	1
exon_19	43	2239	T	T	NA	NA	NA	NA	NA	NA	NA	NA	NA	NA	NA	NA	NA	NA	NA	NA	NA	NA	NA	NA	NA	NA	NA	NA	NA	NA	NA	NA	NA	NA	NA	NA	NA	NA	NA	NA	NA	NA	NA	NA	NA	NA	NA	NA	NA
exon_19	44	2240	T	T	NA	NA	NA	NA	NA	NA	NA	NA	NA	NA	NA	NA	NA	NA	NA	NA	NA	NA	NA	NA	NA	NA	NA	NA	NA	NA	NA	NA	NA	NA	NA	NA	NA	NA	NA	NA	NA	NA	NA	NA	NA	NA	NA	NA	NA
exon_19	45	2241	A	T	0	0	0	0	0	0	1	0	0	0	0	0	0	0	0	0	0	0	0	0	0	0	0	0	0	0	0	0	0	1	0	0	0	0	0	0	0	0	0	0	0	0	0	7	0
exon_19	46	2242	A	T	8	3	0	2	7	3	5	2	4	3	3	4	4	2	0	3	1	1	1	3	6	0	0	0	2	3	1	1	0	4	0	0	0	5	2	3	2	3	0	1	3	0	3	2	5
exon_19	47	2243	G	T	26	5	2	0	7	3	5	1	1	1	1	8	7	3	7	5	6	3	9	2	3	3	2	18	2	2	17	19	4	25	19	21	4	4	3	3	6	5	2	3	9	2	8	75	9
exon_19	48	2244	A	T	0	1	2	4	0	2	5	4	4	0	5	1	1	0	0	1	1	1	1	0	2	1	5	0	3	3	0	0	0	1	2	1	0	5	2	3	4	1	1	1	2	0	0	4	2
exon_19	49	2245	G	T	41	2	5	0	0	0	1	2	5	3	4	5	1	2	3	3	3	1	6	2	7	1	11	9	3	1	7	11	2	15	5	7	2	1	0	3	5	0	1	0	2	16	7	10	11
exon_19	50	2246	A	T	0	2	0	2	0	3	2	1	1	3	2	0	0	0	2	0	3	0	1	0	2	0	0	0	7	1	0	2	0	2	0	1	0	1	4	0	0	2	0	0	0	0	1	1	1
exon_19	51	2247	A	T	0	1	0	0	0	0	1	0	1	0	0	0	0	0	0	0	0	1	0	0	0	0	0	0	0	0	1	0	0	0	0	0	0	1	0	1	1	0	0	0	3	0	0	0	3
exon_19	52	2248	G	T	0	0	0	2	0	0	1	1	1	1	3	0	0	1	0	0	0	1	3	1	1	0	2	3	2	2	0	1	2	0	1	3	0	1	1	0	0	0	0	1	2	0	1	1	81
exon_19	53	2249	C	T	45	23	19	15	22	27	35	712	24	10	26	35	32	25	29	50	21	26	171	17	26	18	5	34	16	20	28	34	23	28	27	39	23	27	16	19	35	24	29	41	23	7	16	25	55
exon_19	54	2250	A	T	2	1	0	4	2	2	3	3	0	1	1	4	1	0	0	2	0	0	1	1	3	0	5	0	2	2	1	0	0	1	0	1	0	4	0	0	0	0	1	0	0	0	4	0	1
exon_19	55	2251	A	T	0	1	0	0	3	0	0	1	1	1	1	1	0	0	2	0	0	0	0	0	1	0	0	0	0	2	0	0	0	0	0	0	0	0	2	0	1	1	0	1	2	0	0	0	1
exon_19	56	2252	C	T	30	14	13	13	19	12	9	12	12	9	46	8	10	3	12	14	12	11	15	11	11	10	9	4	12	10	6	14	3	14	6	4	10	11	12	12	17	4	13	20	7	18	8	6	12
exon_19	57	2253	A	T	0	0	0	0	0	0	1	0	0	0	0	0	0	0	0	0	0	0	0	0	0	0	0	0	0	2	0	0	1	0	1	1	0	0	0	0	0	1	0	0	0	0	0	2	0
exon_19	58	2254	T	T	NA	NA	NA	NA	NA	NA	NA	NA	NA	NA	NA	NA	NA	NA	NA	NA	NA	NA	NA	NA	NA	NA	NA	NA	NA	NA	NA	NA	NA	NA	NA	NA	NA	NA	NA	NA	NA	NA	NA	NA	NA	NA	NA	NA	NA
exon_19	59	2255	C	T	2	1	3	2	3	7	10	5	7	10	7	7	2	2	4	4	5	4	4	4	13	1	11	2	7	9	6	4	4	11	5	7	4	12	8	4	3	1	1	3	2	2	5	5	2
exon_19	60	2256	T	T	NA	NA	NA	NA	NA	NA	NA	NA	NA	NA	NA	NA	NA	NA	NA	NA	NA	NA	NA	NA	NA	NA	NA	NA	NA	NA	NA	NA	NA	NA	NA	NA	NA	NA	NA	NA	NA	NA	NA	NA	NA	NA	NA	NA	NA
exon_19	61	2257	C	T	6	5	0	2	2	10	7	6	4	6	8	2	4	2	5	4	1	4	4	2	7	6	5	4	11	5	1	6	3	4	5	7	2	9	9	3	1	3	3	1	2	0	4	4	3
exon_19	62	2258	C	T	30	17	19	4	5	16	42	14	10	11	12	15	15	8	9	6	13	11	17	10	23	14	9	12	21	10	9	24	6	11	13	10	9	24	22	11	13	5	56	4	18	7	13	10	190
exon_19	63	2259	G	T	40	5	5	9	3	7	5	5	6	3	2	5	9	0	6	6	3	3	7	2	2	3	7	2	7	2	10	17	1	13	1	1	3	6	7	3	7	1	2	3	7	5	5	3	19
exon_19	64	2260	A	T	2	2	0	0	2	1	3	2	4	1	1	2	1	0	1	0	1	0	1	2	4	0	2	1	0	1	0	0	0	1	0	1	0	0	1	0	2	0	2	1	0	0	3	1	2
exon_19	65	2261	A	T	0	2	0	0	9	1	3	1	0	0	5	0	2	1	0	0	1	0	1	2	2	0	0	0	2	1	0	0	0	1	0	1	1	2	5	1	2	1	0	1	2	0	0	0	0
exon_19	66	2262	A	T	21	2	50	2	5	1	0	9	15	0	2	2	1	0	0	0	0	1	1	2	14	0	14	1	1	1	0	0	1	0	1	1	0	2	1	2	6	1	0	3	18	20	0	1	12
exon_19	67	2263	G	T	0	0	114	0	2	0	9	0	1	1	6	0	0	3	1	1	0	0	1	0	1	2	5	5	1	3	1	0	4	1	6	1	0	0	0	0	0	5	0	0	0	0	0	10	1
exon_19	68	2264	C	T	25	17	21	20	19	25	22	27	26	7	28	13	27	20	14	19	21	19	31	10	32	14	17	15	22	29	13	16	14	7	20	22	11	23	15	10	12	19	29	21	25	21	22	23	13
exon_19	69	2265	C	T	13	9	2	0	0	4	5	8	4	6	5	8	4	3	2	2	7	4	3	0	12	2	5	6	9	3	4	7	4	9	10	4	2	8	6	0	2	2	2	3	2	2	3	5	90
exon_19	70	2266	A	T	0	1	0	0	3	3	2	1	1	4	2	1	1	0	1	0	0	1	0	0	5	0	2	1	3	4	1	0	0	0	0	0	0	0	1	2	0	0	0	0	0	0	0	0	0
exon_19	71	2267	A	T	0	0	0	0	0	0	0	0	0	0	0	0	0	0	0	0	0	0	0	1	0	0	0	0	1	0	0	0	0	0	0	0	0	0	2	0	0	0	0	0	0	0	0	0	0
exon_19	72	2268	C	T	6	9	7	13	24	10	7	8	18	16	11	18	14	8	7	13	13	9	13	8	7	9	5	10	12	12	12	14	11	14	12	16	6	15	12	9	9	11	15	18	11	0	9	12	13
exon_19	73	2269	A	T	2	2	0	0	2	2	3	1	1	2	5	0	2	1	1	0	1	1	0	1	3	0	5	1	6	2	0	0	0	1	1	2	2	3	5	3	4	0	1	0	2	0	0	1	1
exon_19	74	2270	A	T	0	2	0	0	5	2	10	3	3	7	5	1	0	2	2	2	2	1	1	2	5	0	12	2	11	4	2	0	0	2	0	1	0	4	3	1	2	2	3	0	4	5	4	2	2
exon_19	75	2271	G	T	4	3	2	2	7	3	3	4	6	2	2	3	1	2	1	0	1	4	5	0	7	1	5	3	2	1	1	2	4	1	3	3	1	0	2	6	4	5	1	4	2	5	3	4	1
exon_19	76	2272	G	T	12	2	0	0	0	1	0	1	1	0	1	1	1	1	1	2	0	3	3	3	2	3	0	7	0	1	6	7	0	9	5	7	0	0	2	0	2	0	0	0	0	0	3	6	1
exon_19	77	2273	A	T	2	2	5	0	0	1	1	2	5	2	2	1	0	1	2	0	3	1	0	1	3	0	0	1	2	1	2	5	0	5	1	1	2	5	1	1	4	1	0	0	0	0	0	0	2
exon_19	78	2274	A	T	0	2	0	2	0	0	0	1	0	1	1	1	0	0	0	0	0	0	0	0	2	0	0	0	1	2	0	0	0	0	0	0	0	0	0	0	2	0	0	1	2	0	0	0	1
exon_19	79	2275	A	T	6	0	0	0	0	1	0	1	0	0	0	0	0	0	0	0	0	0	0	2	0	1	0	0	0	0	1	1	0	1	1	0	0	6	4	1	8	0	1	0	2	0	1	1	5
exon_19	80	2276	T	T	NA	NA	NA	NA	NA	NA	NA	NA	NA	NA	NA	NA	NA	NA	NA	NA	NA	NA	NA	NA	NA	NA	NA	NA	NA	NA	NA	NA	NA	NA	NA	NA	NA	NA	NA	NA	NA	NA	NA	NA	NA	NA	NA	NA	NA
exon_19	81	2277	C	T	4	5	5	7	7	12	5	9	0	9	9	7	5	3	1	8	4	5	3	4	13	2	7	6	12	8	5	2	5	2	6	5	3	4	5	8	4	2	3	4	0	7	5	7	2
exon_19	82	2278	C	T	0	5	2	4	7	3	9	5	6	5	6	3	4	2	3	5	4	6	1	4	9	2	5	3	13	4	1	3	1	1	4	5	3	6	8	2	4	3	2	3	2	150	1	5	1
exon_19	83	2279	T	T	NA	NA	NA	NA	NA	NA	NA	NA	NA	NA	NA	NA	NA	NA	NA	NA	NA	NA	NA	NA	NA	NA	NA	NA	NA	NA	NA	NA	NA	NA	NA	NA	NA	NA	NA	NA	NA	NA	NA	NA	NA	NA	NA	NA	NA
exon_19	84	2280	C	T	4	12	30	7	20	10	59	18	15	6	17	6	7	7	11	7	8	8	11	4	25	8	29	13	21	15	21	12	5	12	15	11	6	13	10	8	8	3	6	54	13	0	12	14	9
exon_19	85	2281	G	T	40	21	12	18	25	14	19	14	16	2	19	16	11	18	32	27	12	21	179	9	10	8	24	27	6	16	29	25	12	28	32	34	7	6	9	15	18	16	13	27	13	5	15	33	13
exon_20	19	2354	C	T	30	15	10	12	32	13	36	9	13	31	42	9	15	3	31	3	14	4	13	7	11	4	6	10	10	8	5	9	3	12	9	4	12	15	16	9	7	11	21	6	19	10	9	12	13
exon_20	20	2355	C	T	25	18	3	17	19	15	7	8	4	20	13	15	27	7	12	21	3	14	10	4	10	12	11	9	20	20	6	7	7	1	11	5	3	9	6	4	29	8	17	24	2	5	15	8	3
exon_20	21	2356	G	T	7	8	1	7	11	3	7	62	42	21	75	4	6	2	3	22	4	1	5	1	8	1	3	2	6	6	2	2	2	9	0	2	1	3	5	5	8	5	3	4	11	14	2	6	19
exon_20	22	2357	T	T	NA	NA	NA	NA	NA	NA	NA	NA	NA	NA	NA	NA	NA	NA	NA	NA	NA	NA	NA	NA	NA	NA	NA	NA	NA	NA	NA	NA	NA	NA	NA	NA	NA	NA	NA	NA	NA	NA	NA	NA	NA	NA	NA	NA	NA
exon_20	23	2358	G	T	15	50	1	36	20	38	1	0	0	0	58	20	57	22	48	46	0	0	1	1	2	0	1	1	2	1	2	2	2	1	1	0	0	1	0	0	1	1	0	0	1	0	0	0	2
exon_20	24	2359	C	T	64	176	16	49	39	12	76	12	14	53	192	24	65	81	27	49	18	89	58	3	5	9	10	6	13	35	5	2	12	3	10	9	7	14	17	17	17	27	33	47	17	21	35	26	14
exon_20	25	2360	A	T	21	11	5	16	17	8	9	11	10	5	10	11	4	3	4	2	3	4	5	1	12	2	7	2	4	4	3	2	0	0	3	7	4	4	6	5	1	5	9	1	2	7	3	13	37
exon_20	26	2361	G	T	18	3	1	37	2	3	1	2	17	2	139	13	16	1	54	68	27	1	1	0	3	0	1	1	2	1	2	2	1	0	0	0	0	2	0	0	3	2	0	2	5	1	1	1	2
exon_20	27	2362	C	T	24	15	13	15	32	24	7	10	16	10	40	8	11	5	9	20	6	9	16	7	16	22	15	15	15	8	11	17	3	14	11	7	19	21	14	9	8	11	7	12	7	11	17	7	6
exon_20	28	2363	T	T	NA	NA	NA	NA	NA	NA	NA	NA	NA	NA	NA	NA	NA	NA	NA	NA	NA	NA	NA	NA	NA	NA	NA	NA	NA	NA	NA	NA	NA	NA	NA	NA	NA	NA	NA	NA	NA	NA	NA	NA	NA	NA	NA	NA	NA
exon_20	29	2364	C	T	21	67	7	7	10	4	70	11	7	4	7	10	6	8	37	7	20	3	9	5	14	2	8	12	4	7	7	9	4	4	11	8	4	8	14	8	12	6	5	4	16	13	10	7	20
exon_20	30	2365	A	T	0	0	0	0	1	0	1	0	0	0	0	0	0	0	0	0	0	0	0	0	0	0	1	0	1	0	0	0	0	0	0	0	0	0	0	1	0	0	0	0	0	0	1	0	0
exon_20	31	2366	T	T	NA	NA	NA	NA	NA	NA	NA	NA	NA	NA	NA	NA	NA	NA	NA	NA	NA	NA	NA	NA	NA	NA	NA	NA	NA	NA	NA	NA	NA	NA	NA	NA	NA	NA	NA	NA	NA	NA	NA	NA	NA	NA	NA	NA	NA
exon_20	32	2367	C	T	28	12	51	17	12	11	8	97	7	13	65	21	8	3	35	10	11	10	25	5	14	4	8	7	11	6	13	7	7	9	7	8	13	10	13	9	11	4	6	10	16	9	6	9	13
exon_20	33	2368	A	T	1	0	1	1	0	0	1	0	0	0	1	2	0	0	0	0	0	1	1	2	0	0	1	0	0	0	0	1	0	1	0	0	1	1	2	1	0	1	0	1	0	0	0	0	0
exon_20	34	2369	C	T	20	10	14	13	9	10	11	30	7	3	23	11	17	7	11	4	5	3	11	8	12	5	17	9	12	5	15	9	20	10	9	19	6	6	15	9	7	4	4	5	11	0	9	9	12
exon_20	35	2370	G	T	7	12	0	32	9	5	7	1	5	1	13	37	4	1	11	41	0	0	8	2	1	1	1	2	2	1	0	4	0	9	4	0	0	3	0	1	0	1	0	2	1	0	2	11	0
exon_20	36	2371	C	T	36	15	13	14	17	25	12	9	12	7	10	30	12	6	40	9	14	8	14	20	12	5	11	13	15	15	17	26	9	7	16	18	10	15	15	7	14	12	5	11	24	16	3	11	17
exon_20	37	2372	A	T	2	2	1	10	3	3	0	2	3	1	5	1	2	1	1	3	2	0	5	1	2	0	3	1	5	3	1	1	1	1	1	0	1	3	0	2	2	2	0	1	1	0	1	2	3
exon_20	38	2373	G	T	11	3	24	51	47	0	0	1	99	92	104	104	18	0	95	91	2	0	10	3	1	1	6	2	4	0	1	2	2	4	1	6	2	1	1	1	2	1	3	2	1	3	0	5	3
exon_20	39	2374	C	T	27	11	27	29	17	7	74	7	35	5	12	18	3	9	14	7	6	4	14	3	4	3	9	8	6	14	20	1	4	4	12	7	6	6	10	6	12	6	5	10	4	9	4	8	3
exon_20	40	2375	T	T	NA	NA	NA	NA	NA	NA	NA	NA	NA	NA	NA	NA	NA	NA	NA	NA	NA	NA	NA	NA	NA	NA	NA	NA	NA	NA	NA	NA	NA	NA	NA	NA	NA	NA	NA	NA	NA	NA	NA	NA	NA	NA	NA	NA	NA
exon_20	41	2376	C	T	12	11	8	23	14	8	7	12	40	5	10	8	6	3	13	12	5	3	7	7	12	4	15	11	7	8	11	12	6	12	9	5	17	7	11	8	11	8	6	10	5	6	9	15	11
exon_20	42	2377	A	T	0	1	0	0	1	0	1	0	1	0	1	0	0	0	1	0	0	0	0	0	1	0	0	0	0	0	0	0	1	1	0	3	0	1	0	1	0	0	0	0	0	0	0	0	1
exon_20	43	2378	T	T	NA	NA	NA	NA	NA	NA	NA	NA	NA	NA	NA	NA	NA	NA	NA	NA	NA	NA	NA	NA	NA	NA	NA	NA	NA	NA	NA	NA	NA	NA	NA	NA	NA	NA	NA	NA	NA	NA	NA	NA	NA	NA	NA	NA	NA
exon_20	44	2379	G	T	17	1	1	23	53	1	0	123	1	74	108	48	19	11	51	43	0	2	1	0	1	2	0	2	1	1	0	1	0	1	1	2	1	1	0	0	1	1	1	0	1	0	0	1	189
exon_20	45	2380	C	T	21	25	3	10	50	75	10	7	12	8	66	4	5	13	9	5	27	10	7	15	7	3	14	3	8	5	4	4	9	12	6	14	12	4	1	1	2	5	4	5	6	3	3	7	52
exon_20	46	2381	C	T	15	7	0	10	13	2	7	7	9	23	19	5	2	5	5	3	5	0	4	8	5	5	8	5	5	8	8	4	7	9	9	6	8	7	4	8	4	2	3	10	4	2	2	7	6
exon_20	47	2382	C	T	24	10	3	51	14	14	5	14	17	5	9	7	6	3	8	8	2	13	6	12	21	8	16	9	13	4	6	11	3	13	9	14	9	13	8	5	8	4	12	11	2	9	3	11	90
exon_20	48	2383	T	T	NA	NA	NA	NA	NA	NA	NA	NA	NA	NA	NA	NA	NA	NA	NA	NA	NA	NA	NA	NA	NA	NA	NA	NA	NA	NA	NA	NA	NA	NA	NA	NA	NA	NA	NA	NA	NA	NA	NA	NA	NA	NA	NA	NA	NA
exon_20	49	2384	T	T	NA	NA	NA	NA	NA	NA	NA	NA	NA	NA	NA	NA	NA	NA	NA	NA	NA	NA	NA	NA	NA	NA	NA	NA	NA	NA	NA	NA	NA	NA	NA	NA	NA	NA	NA	NA	NA	NA	NA	NA	NA	NA	NA	NA	NA
exon_20	50	2385	C	T	15	20	7	20	20	10	10	10	48	9	23	10	10	9	14	7	11	18	14	10	17	9	13	13	12	23	12	11	5	9	11	12	7	8	8	9	16	9	93	22	6	60	20	12	20
exon_20	51	2386	G	T	4	10	0	23	21	36	42	56	18	17	32	2	9	48	12	4	2	0	2	0	3	1	1	5	3	1	3	1	2	1	2	4	1	1	0	1	3	3	1	1	1	1	2	2	2
exon_20	52	2387	G	T	24	11	49	76	10	22	2	30	88	38	18	57	12	1	46	82	11	7	10	5	14	11	7	2	10	3	4	9	1	10	1	0	4	5	4	8	5	3	6	8	7	3	12	2	22
exon_20	53	2388	C	T	27	17	5	11	24	4	73	9	8	7	22	7	21	16	22	5	7	2	9	6	15	3	11	19	8	14	5	4	9	0	15	19	5	5	8	7	8	15	10	4	10	10	1	22	7
exon_20	54	2389	T	T	NA	NA	NA	NA	NA	NA	NA	NA	NA	NA	NA	NA	NA	NA	NA	NA	NA	NA	NA	NA	NA	NA	NA	NA	NA	NA	NA	NA	NA	NA	NA	NA	NA	NA	NA	NA	NA	NA	NA	NA	NA	NA	NA	NA	NA
exon_20	55	2390	G	T	4	0	20	22	27	4	1	1	1	4	43	35	17	0	38	28	1	0	2	0	3	1	2	0	2	0	0	1	0	6	1	1	1	0	0	1	4	1	0	0	0	1	0	1	129
exon_20	56	2391	C	T	29	13	1	12	13	10	7	23	7	11	22	7	41	10	10	20	7	6	10	6	12	8	18	8	12	6	11	6	10	13	11	11	7	7	9	5	7	13	2	6	6	3	8	12	10
exon_20	57	2392	C	T	15	11	7	16	26	22	10	7	5	9	12	23	10	14	7	6	3	6	5	5	9	2	7	11	7	11	8	9	6	4	13	11	2	10	2	5	3	6	6	4	2	8	3	14	7
exon_20	58	2393	T	T	NA	NA	NA	NA	NA	NA	NA	NA	NA	NA	NA	NA	NA	NA	NA	NA	NA	NA	NA	NA	NA	NA	NA	NA	NA	NA	NA	NA	NA	NA	NA	NA	NA	NA	NA	NA	NA	NA	NA	NA	NA	NA	NA	NA	NA
exon_20	59	2394	C	T	25	11	14	8	11	10	12	5	7	8	33	22	9	4	7	10	9	9	6	5	3	5	7	6	10	5	8	6	0	6	8	7	4	4	9	8	11	3	11	14	13	6	12	12	135
exon_20	60	2395	C	T	6	11	7	10	10	4	2	5	6	5	3	6	3	3	10	5	5	4	3	2	9	2	9	2	7	2	1	1	1	6	5	7	4	7	4	4	5	1	3	4	6	1	2	3	6
exon_20	61	2396	T	T	NA	NA	NA	NA	NA	NA	NA	NA	NA	NA	NA	NA	NA	NA	NA	NA	NA	NA	NA	NA	NA	NA	NA	NA	NA	NA	NA	NA	NA	NA	NA	NA	NA	NA	NA	NA	NA	NA	NA	NA	NA	NA	NA	NA	NA
exon_20	62	2397	G	T	24	10	2	13	13	1	6	4	10	7	11	7	3	3	9	4	6	2	1	4	14	1	11	2	8	3	2	5	2	4	4	5	9	4	5	11	3	9	6	5	2	3	3	4	20
exon_20	63	2398	G	T	82	18	5	45	30	5	2	6	33	8	6	21	9	2	63	22	16	12	16	5	12	17	11	0	8	1	10	16	0	28	1	0	15	8	5	12	19	2	12	6	17	16	20	3	140
exon_20	64	2399	A	T	3	10	4	11	7	3	4	3	5	5	3	2	2	0	6	2	6	0	1	0	7	1	4	0	6	1	1	0	0	1	2	1	1	3	3	8	0	0	6	6	6	3	3	4	3
exon_20	65	2400	C	T	11	16	19	17	8	5	5	84	3	6	2	14	4	3	8	21	4	8	5	1	12	3	3	1	13	1	5	4	2	0	1	1	3	9	9	7	4	3	11	7	8	3	4	4	6
exon_20	66	2401	T	T	NA	NA	NA	NA	NA	NA	NA	NA	NA	NA	NA	NA	NA	NA	NA	NA	NA	NA	NA	NA	NA	NA	NA	NA	NA	NA	NA	NA	NA	NA	NA	NA	NA	NA	NA	NA	NA	NA	NA	NA	NA	NA	NA	NA	NA
exon_21	48	2564	A	T	0	0	0	0	1	0	0	0	0	0	0	0	0	1	0	0	0	0	0	0	0	0	0	0	0	1	0	0	0	0	0	0	0	0	0	0	0	1	0	0	1	1	0	1	1
exon_21	49	2565	T	T	NA	NA	NA	NA	NA	NA	NA	NA	NA	NA	NA	NA	NA	NA	NA	NA	NA	NA	NA	NA	NA	NA	NA	NA	NA	NA	NA	NA	NA	NA	NA	NA	NA	NA	NA	NA	NA	NA	NA	NA	NA	NA	NA	NA	NA
exon_21	50	2566	T	T	NA	NA	NA	NA	NA	NA	NA	NA	NA	NA	NA	NA	NA	NA	NA	NA	NA	NA	NA	NA	NA	NA	NA	NA	NA	NA	NA	NA	NA	NA	NA	NA	NA	NA	NA	NA	NA	NA	NA	NA	NA	NA	NA	NA	NA
exon_21	51	2567	T	T	NA	NA	NA	NA	NA	NA	NA	NA	NA	NA	NA	NA	NA	NA	NA	NA	NA	NA	NA	NA	NA	NA	NA	NA	NA	NA	NA	NA	NA	NA	NA	NA	NA	NA	NA	NA	NA	NA	NA	NA	NA	NA	NA	NA	NA
exon_21	52	2568	T	T	NA	NA	NA	NA	NA	NA	NA	NA	NA	NA	NA	NA	NA	NA	NA	NA	NA	NA	NA	NA	NA	NA	NA	NA	NA	NA	NA	NA	NA	NA	NA	NA	NA	NA	NA	NA	NA	NA	NA	NA	NA	NA	NA	NA	NA
exon_21	53	2569	G	T	5	3	1	0	1	2	2	1	1	1	1	3	4	11	0	6	2	4	2	28	1	7	2	7	2	0	4	3	40	3	1	10	13	1	1	3	1	8	3	20	4	3	1	6	10
exon_21	54	2570	G	T	7	3	0	6	6	4	4	3	6	5	7	1	0	3	1	7	1	4	3	1	3	1	4	3	6	2	2	1	4	1	2	1	0	2	2	2	2	2	3	29	5	3	3	1	1
exon_21	55	2571	G	T	3	0	0	2	3	0	2	1	1	2	3	0	1	0	0	0	2	0	1	1	4	1	3	0	2	2	0	0	1	2	0	2	1	0	3	1	0	1	0	0	1	1	1	0	3
exon_21	56	2572	C	T	8	11	5	17	7	8	14	9	8	11	15	8	5	8	20	8	6	15	5	9	14	5	18	4	9	8	5	7	10	8	2	4	5	7	7	7	46	9	8	7	11	4	3	3	2
exon_21	57	2573	T	T	NA	NA	NA	NA	NA	NA	NA	NA	NA	NA	NA	NA	NA	NA	NA	NA	NA	NA	NA	NA	NA	NA	NA	NA	NA	NA	NA	NA	NA	NA	NA	NA	NA	NA	NA	NA	NA	NA	NA	NA	NA	NA	NA	NA	NA
exon_21	58	2574	G	T	26	3	2	11	6	8	6	7	4	7	6	6	3	3	2	3	4	1	2	2	10	3	7	7	5	4	1	6	7	8	3	6	3	5	3	4	7	4	2	2	6	4	9	6	4
exon_21	59	2575	G	T	5	1	1	1	4	1	3	2	2	1	1	1	0	3	0	1	0	0	1	0	5	2	6	0	1	1	1	0	3	0	0	0	0	1	1	1	1	0	1	0	1	1	3	1	2
exon_21	60	2576	C	T	4	5	5	8	6	11	9	7	9	12	10	9	3	15	3	5	4	5	4	4	14	7	15	4	8	5	5	4	9	2	2	5	3	6	6	9	6	4	4	2	7	8	3	1	3
exon_21	61	2577	C	T	22	8	4	3	8	10	12	5	5	6	9	3	2	6	2	5	2	4	3	4	8	4	15	5	13	8	5	4	14	4	2	2	7	6	10	1	4	5	5	2	6	1	3	3	11
exon_21	62	2578	A	T	3	7	6	11	8	11	16	9	7	7	17	5	4	3	4	4	2	2	1	4	17	6	11	1	18	7	2	3	8	2	3	3	4	7	7	6	1	5	3	4	6	1	4	4	2
exon_21	63	2579	A	T	5	5	1	11	5	2	3	3	6	2	3	3	4	4	4	2	2	0	0	3	7	3	3	0	4	9	1	0	5	1	1	1	3	3	2	1	1	4	2	4	7	4	3	1	0
exon_21	64	2580	A	T	1	1	2	77	13	0	0	0	2	1	0	0	0	0	0	0	1	0	0	1	1	1	3	2	0	0	2	1	0	1	0	1	0	1	0	0	1	0	0	2	0	3	1	3	2
exon_21	65	2581	C	T	12	7	2	5	4	5	14	5	6	7	10	6	3	35	5	6	0	3	4	3	11	5	12	4	12	9	5	2	14	2	2	5	4	5	8	3	5	14	3	3	4	1	5	5	3
exon_21	66	2582	T	T	NA	NA	NA	NA	NA	NA	NA	NA	NA	NA	NA	NA	NA	NA	NA	NA	NA	NA	NA	NA	NA	NA	NA	NA	NA	NA	NA	NA	NA	NA	NA	NA	NA	NA	NA	NA	NA	NA	NA	NA	NA	NA	NA	NA	NA
exon_21	67	2583	G	T	8	1	1	2	3	5	1	2	2	4	4	3	1	0	0	0	0	0	0	0	5	0	5	0	2	1	3	1	1	0	0	1	1	3	0	1	0	2	2	1	4	1	1	0	2
exon_21	68	2584	C	T	10	7	8	3	7	6	6	9	8	7	7	2	2	5	6	4	8	4	6	9	11	5	15	4	13	6	8	3	6	2	3	6	6	5	6	5	4	9	6	1	9	4	0	1	5
exon_21	69	2585	T	T	NA	NA	NA	NA	NA	NA	NA	NA	NA	NA	NA	NA	NA	NA	NA	NA	NA	NA	NA	NA	NA	NA	NA	NA	NA	NA	NA	NA	NA	NA	NA	NA	NA	NA	NA	NA	NA	NA	NA	NA	NA	NA	NA	NA	NA
exon_21	70	2586	G	T	74	20	10	19	26	20	21	32	23	13	26	17	10	15	16	18	11	8	7	18	32	14	22	22	29	13	13	14	19	25	20	14	14	7	12	18	11	18	14	39	21	18	19	37	22
exon_21	71	2587	G	T	14	14	5	8	12	9	12	8	11	6	10	3	2	8	1	4	3	4	1	2	20	4	15	6	12	5	3	2	3	1	5	4	5	10	6	5	4	4	9	0	6	7	8	4	6
exon_21	72	2588	G	T	0	4	3	2	4	5	3	3	4	3	4	34	45	3	1	1	0	1	1	2	3	1	5	1	4	1	2	1	2	2	0	2	2	2	1	1	0	3	2	0	0	0	3	2	2
exon_21	73	2589	T	T	NA	NA	NA	NA	NA	NA	NA	NA	NA	NA	NA	NA	NA	NA	NA	NA	NA	NA	NA	NA	NA	NA	NA	NA	NA	NA	NA	NA	NA	NA	NA	NA	NA	NA	NA	NA	NA	NA	NA	NA	NA	NA	NA	NA	NA
exon_21	74	2590	G	T	0	1	0	1	3	1	1	1	0	1	2	0	0	1	0	1	0	1	0	2	1	2	1	1	4	0	2	0	2	1	0	1	0	0	1	0	0	0	2	0	2	0	0	0	126
exon_21	75	2591	C	T	73	45	40	73	64	59	45	41	55	30	30	71	32	50	42	320	35	51	40	31	31	58	39	45	30	27	46	45	48	43	35	25	30	23	21	33	74	45	62	42	37	81	41	47	31
exon_21	76	2592	G	T	34	9	4	7	7	6	3	6	9	4	14	3	3	6	3	5	3	3	4	2	8	6	4	8	4	5	10	6	3	13	14	15	2	3	1	3	2	4	4	0	9	7	8	6	14
exon_21	77	2593	G	T	3	3	1	8	4	6	8	3	6	7	4	2	1	1	2	1	2	2	0	4	7	3	5	3	7	7	1	3	4	0	0	2	2	2	3	1	5	7	3	0	4	3	3	1	2
exon_21	78	2594	A	T	1	0	2	2	4	2	3	3	2	2	2	1	0	1	0	0	0	0	1	1	1	1	2	0	2	0	1	0	1	1	1	0	0	1	0	0	1	1	2	0	2	3	1	1	2
exon_21	79	2595	A	T	1	1	2	2	2	3	2	3	4	2	5	0	2	1	1	2	3	1	2	3	2	2	3	0	4	4	1	2	0	0	0	0	1	1	2	1	1	1	0	2	5	0	1	2	0
exon_21	80	2596	G	T	4	1	2	1	1	0	13	1	1	0	1	1	0	10	0	1	0	2	4	1	0	0	1	1	1	0	2	3	11	7	6	2	1	0	0	1	1	3	0	0	1	1	1	7	4
exon_21	81	2597	A	T	8	2	2	1	6	2	3	1	4	2	2	2	2	3	0	1	2	1	1	1	4	1	7	3	8	1	1	2	3	0	1	1	0	2	1	1	6	3	4	0	1	0	1	0	2
exon_21	82	2598	G	T	62	7	5	55	1	2	1	0	7	0	2	9	2	3	1	3	2	4	10	11	5	5	17	19	3	0	18	14	7	13	28	22	6	2	1	1	10	1	1	0	8	4	5	23	20
exon_21	83	2599	A	T	1	1	1	1	1	5	2	0	0	1	1	0	0	2	0	0	0	0	0	0	1	0	2	0	1	3	0	0	3	0	0	0	0	0	0	0	1	5	1	0	0	0	1	1	0
exon_21	84	2600	A	T	0	0	1	1	1	1	1	0	0	0	0	0	0	1	0	0	0	0	0	0	1	1	0	0	0	0	0	0	1	0	0	0	0	0	0	0	0	0	0	0	0	0	0	0	1
exon_21	85	2601	A	T	1	1	0	1	2	2	0	1	2	0	2	0	1	1	1	0	0	2	2	1	1	2	2	0	1	2	2	0	0	0	0	1	1	2	4	0	1	1	2	0	1	1	5	1	0
exon_21	86	2602	G	T	100	3	8	7	1	4	1	8	19	7	6	37	6	5	8	9	1	9	12	50	5	8	12	41	1	1	22	18	5	30	36	37	18	2	6	1	10	5	9	4	11	24	4	20	35
exon_21	87	2603	A	T	1	0	0	0	1	2	1	0	0	0	0	0	0	1	0	1	0	0	1	0	1	0	0	0	2	0	0	0	3	0	0	0	0	0	0	1	0	1	0	0	0	0	1	1	119
exon_21	88	2604	A	T	1	0	10	1	0	0	0	0	0	0	0	0	0	0	0	0	0	1	0	1	0	1	1	0	0	1	3	1	0	1	1	1	0	0	0	0	2	0	1	1	2	0	0	1	238
exon_21	89	2605	T	T	NA	NA	NA	NA	NA	NA	NA	NA	NA	NA	NA	NA	NA	NA	NA	NA	NA	NA	NA	NA	NA	NA	NA	NA	NA	NA	NA	NA	NA	NA	NA	NA	NA	NA	NA	NA	NA	NA	NA	NA	NA	NA	NA	NA	NA
exon_21	90	2606	A	T	0	1	11	8	1	2	0	1	1	1	4	0	0	0	0	0	0	1	1	2	3	1	4	3	0	1	2	0	0	3	1	0	2	0	1	1	7	0	0	0	0	3	0	7	11
exon_21	91	2607	C	T	3	8	3	6	12	9	10	2	6	4	9	7	2	5	3	2	2	3	2	2	12	5	11	2	4	5	3	4	9	2	3	3	2	3	3	5	6	4	20	4	5	6	3	1	5
exon_21	92	2608	C	T	12	8	4	7	8	9	8	7	4	8	6	9	2	4	3	6	3	3	4	15	12	4	9	3	12	5	4	7	9	6	6	6	5	4	8	5	4	6	2	1	7	6	4	4	2
exon_21	93	2609	A	T	5	6	2	3	5	2	7	8	6	3	7	4	1	1	2	2	1	0	1	2	4	1	3	1	5	4	1	1	17	1	1	1	1	3	0	1	4	3	4	0	1	3	1	3	1
exon_21	94	2610	T	T	NA	NA	NA	NA	NA	NA	NA	NA	NA	NA	NA	NA	NA	NA	NA	NA	NA	NA	NA	NA	NA	NA	NA	NA	NA	NA	NA	NA	NA	NA	NA	NA	NA	NA	NA	NA	NA	NA	NA	NA	NA	NA	NA	NA	NA
exon_21	95	2611	G	T	0	0	0	0	0	0	1	1	1	2	2	0	0	0	0	1	0	0	0	0	1	2	1	0	1	1	0	1	1	1	1	1	0	0	0	0	1	0	1	0	0	1	1	1	0
exon_21	96	2612	C	T	26	23	19	25	22	26	33	20	22	17	35	19	18	38	16	17	21	15	20	15	19	25	16	18	18	15	11	22	28	10	11	17	14	12	12	9	19	33	13	28	13	6	12	11	18
exon_21	97	2613	A	T	1	3	1	2	6	2	4	2	4	8	7	1	2	2	1	0	0	2	1	1	8	1	9	0	11	2	0	1	2	2	1	1	2	2	2	0	1	2	2	0	1	3	0	1	1
exon_21	98	2614	G	T	8	2	2	1	2	1	2	3	1	2	2	1	0	4	2	3	2	2	1	2	10	2	9	3	12	1	2	4	2	3	1	3	1	1	1	0	0	1	0	1	2	0	1	2	2
exon_21	99	2615	A	T	6	3	2	0	3	2	0	2	0	2	1	0	2	1	0	0	0	1	0	0	3	0	4	1	3	0	1	0	1	0	0	0	2	1	1	1	0	1	1	0	1	1	3	0	4
exon_21	100	2616	A	T	0	1	2	0	3	2	4	1	1	1	1	0	0	0	0	1	1	1	2	2	46	2	35	0	41	0	1	1	0	1	0	1	2	1	1	0	1	1	2	0	0	0	1	0	0
exon_21	101	2617	G	T	17	6	2	1	6	2	0	7	4	3	5	1	3	4	2	4	4	3	0	4	3	8	5	6	2	2	4	2	2	5	1	9	4	1	4	2	4	1	2	2	0	3	3	4	2
exon_21	102	2618	G	T	3	5	2	5	5	3	2	4	2	3	6	0	2	4	1	3	1	1	1	3	2	2	7	1	4	1	1	2	6	0	1	1	0	3	3	1	0	1	2	1	2	1	0	2	2
exon_21	103	2619	A	T	4	4	3	15	7	2	5	6	10	2	10	6	3	5	4	3	2	2	1	3	12	4	7	1	21	4	2	1	8	3	2	3	4	4	5	3	3	6	8	1	6	3	4	3	2
exon_21	104	2620	G	T	15	1	2	1	2	0	0	2	1	0	3	4	1	2	2	1	1	2	4	4	1	4	1	4	1	2	8	9	1	7	14	11	3	0	1	1	1	0	0	0	2	4	7	9	10
exon_21	105	2621	G	T	5	2	5	1	2	1	2	1	1	2	2	2	0	0	2	0	0	1	218	2	1	4	1	2	1	2	5	0	2	1	1	1	1	0	2	1	0	0	0	2	2	0	0	0	2
[truncated: 3 more columns]
