# Supplementary material for: Quantitative Identification of Mutant Alleles Derived from Lung Cancer in Plasma Cell-Free DNA via Anomaly Detection Using Deep Sequencing Data
Source: PLoS One. 2013 Nov 21;8(11):e81468. doi: 10.1371/journal.pone.0081468 (PMC3836767; doi:10.1371/journal.pone.0081468)
Supplement: Table S3 — Raw data for Figure 1c. (XLS) [file pone.0081468.s004.xls]

## Sheet: ReadMe
Table S3.
Raw data for Figure 1c. Insertion/deletion errors in the EGFR target region revealed by deep sequencing of 48 DNA samples from normal individuals.
The representative exon 19 deletion region is designated in yellow in column C.

## Sheet: Table
	in_house_position	ref_seq_position	ref_seq	conversion_to	NS14	NS21	NS22	NS23	NS24	NS26	NS27	NS31	NS32	NS33	NS34	NS37	NS38	NS39	NS40	NS45	NS48	NS50	NS7	oF02re	F03re	F04re	F05re	F06re	F07re	F08re	F10re	F11re	M01re	M02re	M03re	M04re	M05re	M07re	M10re	oF010	F02	F03	F04	F06	M01	M02	M03	M04	M05
exon_19	23	2219	T	indel	136	74	69	61	125	5	151	85	35	10	92	54	12	87	45	26	20	44	64	14	83	90	81	70	43	170	97	50	45	93	85	99	41	27	41	32	29	87	229	93	108	25	51	93	57
exon_19	24	2220	T	indel	36	50	19	17	94	1	120	11	9	3	69	8	3	43	10	9	3	17	28	3	19	20	52	34	171	43	11	8	44	21	44	48	8	2	2	4	7	38	48	44	107	43	116	69	38
exon_19	25	2221	C	indel	2062	21324	2501	503	5066	11847	16282	3363	16796	13047	3456	2028	736	542	461	1394	409	7285	848	29686	4165	8145	33126	1400	16399	328	754	1336	5509	1650	1086	2268	5282	259	220	339	1230	1520	2299	7409	5001	17462	10855	2227	3598
exon_19	26	2222	C	indel	79	11	24	13	45	4	5	16	14	4	2	18	1	5	8	6	7	1	17	28	72	4	34	4	30	1	27	27	9	21	6	10	51	6	5	17	26	14	35	16	10	27	7	5	24
exon_19	27	2223	C	indel	53	50	66	39	55	13	16	36	19	14	7	37	14	9	31	17	25	9	45	41	60	19	52	7	45	4	54	43	9	56	7	12	77	15	15	39	42	20	84	42	82	140	86	20	74
exon_19	28	2224	G	indel	298	113	295	327	182	25	23	50	28	32	13	68	37	13	61	45	57	23	128	71	116	50	160	19	62	22	182	126	26	152	20	34	112	41	49	88	106	42	167	127	1078	1498	224	50	163
exon_19	29	2225	T	indel	136	116	192	113	65	95	16	118	34	160	21	81	71	4	121	118	102	98	148	90	89	138	40	6	175	8	179	108	14	161	6	13	236	65	81	170	175	11	254	230	367	246	158	6	117
exon_19	30	2226	C	indel	60	183	29	85	84	70	97	12	11	98	69	32	67	141	12	118	8	134	39	40	9	238	27	56	182	67	18	18	67	18	51	26	42	7	12	4	13	122	29	192	26	14	312	102	12
exon_19	31	2227	G	indel	56	9	27	28	112	3	5	10	10	2	3	30	4	5	10	7	8	6	34	37	10	6	11	4	4	2	12	17	8	12	6	7	38	7	10	4	12	3	25	7	21	11	20	9	11
exon_19	32	2228	C	indel	341	8	163	63	15	5	7	107	109	7	10	93	8	12	53	8	39	6	115	192	89	9	234	14	6	6	105	77	14	107	12	13	181	37	42	57	88	13	90	8	141	126	3	16	124
exon_19	33	2229	T	indel	68	2	26	48	0	5	57	16	59	3	40	10	3	30	19	2	12	4	43	14	21	5	18	29	7	16	11	10	41	23	30	33	17	10	5	4	15	40	11	7	19	20	3	105	29
exon_19	34	2230	A	indel	0	1	3	2	2	1	2	2	4	1	0	0	0	0	0	0	0	0	1	2	11	1	2	0	2	0	0	0	0	0	0	0	2	2	1	1	3	1	2	3	2	5	0	0	7
exon_19	35	2231	T	indel	6	8	14	7	14	8	1	12	4	15	5	155	4	1	8	6	8	4	5	8	7	6	0	3	7	4	7	6	2	11	2	1	14	8	14	9	8	1	3	8	7	9	1	1	69
exon_19	36	2232	C	indel	75	18	16	46	7	19	24	14	12	28	24	9	17	14	13	19	11	13	18	8	25	16	16	20	24	33	22	27	24	19	12	18	12	16	14	13	17	16	19	7	24	20	21	39	40
exon_19	37	2233	A	indel	217	25	173	173	60	1	7	7	23	7	8	29	16	0	58	36	56	16	127	57	9	13	94	6	10	15	28	28	16	26	6	5	43	53	47	45	35	5	37	28	164	322	69	60	235
exon_19	38	2234	A	indel	36	18	24	30	15	0	1	2	1	0	3	3	0	0	5	1	4	1	12	5	1	1	2	2	0	2	4	2	2	3	0	1	4	2	1	6	3	0	2	6	37	113	30	5	38
exon_19	39	2235	G	indel	657	249	532	176	149	14	14	117	970	28	10	123	22	8	37	40	58	29	131	510	284	37	2354	17	39	14	30	53	45	42	12	5	99	23	21	97	88	5	71	68	541	1752	321	62	450
exon_19	40	2236	G	indel	201	55	112	26	60	23	0	32	43	35	0	189	64	0	36	76	45	29	52	37	39	44	47	0	19	0	44	48	0	45	0	1	37	25	23	64	45	0	24	45	103	218	120	8	195
exon_19	41	2237	A	indel	706	266	537	169	194	66	10	181	975	88	6	321	130	5	329	149	486	102	435	605	318	122	2891	10	143	18	135	226	10	154	6	14	170	139	118	452	447	5	141	164	669	2070	411	36	961
exon_19	42	2238	A	indel	21	12	38	11	9	0	1	2	7	0	0	0	0	0	1	0	1	0	7	5	1	0	9	0	0	0	1	1	0	1	0	0	0	0	0	1	0	0	2	4	45	92	34	11	21
exon_19	43	2239	T	indel	339	105	316	342	93	23	85	51	255	24	71	9	9	37	6	2	18	11	84	84	71	12	272	22	32	86	13	19	56	17	29	21	28	18	14	13	11	66	38	23	463	1354	223	65	87
exon_19	44	2240	T	indel	19	5	27	22	14	1	3	1	2	2	6	1	0	1	5	0	3	2	9	1	1	2	0	1	0	10	3	1	2	1	4	2	2	0	2	1	1	2	3	0	63	25	27	17	34
exon_19	45	2241	A	indel	164	56	139	95	91	6	31	14	12	6	17	9	10	10	56	6	32	16	99	28	9	17	7	8	4	91	16	9	20	11	13	13	34	34	25	39	29	18	46	28	334	277	173	138	145
exon_19	46	2242	A	indel	0	2	0	0	0	1	3	1	0	1	1	0	2	0	1	1	0	3	0	1	2	4	0	1	0	2	1	0	1	0	0	0	1	0	0	0	0	0	1	1	0	0	0	4	6
exon_19	47	2243	G	indel	6	2	8	2	0	1	8	2	0	1	4	2	1	10	2	1	2	1	2	1	2	3	4	10	1	4	3	2	9	2	4	15	2	1	0	1	3	12	4	4	2	7	0	28	10
exon_19	48	2244	A	indel	11	2	11	0	0	0	3	2	1	0	6	1	0	2	0	0	3	1	1	5	7	0	9	4	2	11	4	4	9	2	4	1	1	1	0	1	6	3	1	0	3	9	0	10	13
exon_19	49	2245	G	indel	4	2	2	2	2	0	7	2	4	1	3	2	1	5	1	3	1	5	3	3	4	5	2	6	2	6	2	1	5	1	4	1	3	0	2	3	1	4	1	3	5	9	3	19	12
exon_19	50	2246	A	indel	45	78	93	54	43	5	23	11	4	7	18	7	3	23	39	3	24	9	55	12	13	8	0	19	2	130	7	5	36	2	20	24	26	69	78	117	47	32	29	11	77	45	31	80	129
exon_19	51	2247	A	indel	0	0	0	0	0	0	0	0	0	0	1	0	0	1	0	0	0	0	0	0	0	0	0	0	0	0	0	0	0	0	0	0	0	0	1	0	0	0	0	0	0	0	0	1	4
exon_19	52	2248	G	indel	0	2	0	0	3	1	1	2	1	1	1	0	2	1	1	3	1	0	2	1	1	2	0	2	3	2	4	2	1	3	1	1	3	0	3	2	1	1	1	1	2	0	4	1	50
exon_19	53	2249	C	indel	614	157	638	143	221	14	28	71	263	22	30	14	11	9	14	21	16	6	113	32	96	16	192	28	29	32	23	18	18	31	35	32	21	29	33	22	46	25	25	38	147	340	69	34	328
exon_19	54	2250	A	indel	107	34	69	28	38	3	2	3	9	3	9	6	5	1	1	3	0	3	57	3	5	3	7	12	3	20	7	7	7	2	18	14	5	10	9	6	14	10	6	13	47	61	37	62	160
exon_19	55	2251	A	indel	0	0	0	0	2	0	0	1	0	1	1	0	0	0	0	0	0	0	0	2	0	0	0	0	0	0	0	1	0	0	1	1	1	0	0	1	1	0	0	1	0	0	0	0	2
exon_19	56	2252	C	indel	2	3	3	0	2	0	1	2	0	3	1	2	3	0	1	1	3	4	1	3	0	5	5	1	2	1	2	2	0	3	1	2	4	2	2	4	3	1	2	3	9	0	1	2	8
exon_19	57	2253	A	indel	0	0	0	2	0	0	7	0	0	0	17	0	0	15	0	0	0	0	3	1	0	0	0	24	0	41	1	0	31	0	37	19	0	0	1	1	3	38	0	0	0	0	0	101	4
exon_19	58	2254	T	indel	124	25	69	98	45	14	37	14	13	10	39	9	10	26	12	13	10	14	33	11	21	10	16	21	10	24	17	15	18	18	19	17	10	14	12	14	17	62	9	7	26	32	12	54	24
exon_19	59	2255	C	indel	126	21	63	33	39	5	7	8	12	3	14	5	5	17	5	6	7	8	32	5	2	7	2	16	2	12	14	7	16	9	17	10	8	6	7	12	9	25	13	1	24	27	10	18	19
exon_19	60	2256	T	indel	102	23	166	67	33	8	16	21	87	14	18	18	3	14	18	4	13	8	24	54	54	11	144	14	16	18	9	18	20	14	15	26	20	21	16	27	48	25	28	6	47	59	17	13	54
exon_19	61	2257	C	indel	803	235	226	115	101	46	56	70	67	48	179	19	14	72	28	20	19	18	261	27	16	14	9	123	7	50	47	32	52	39	130	115	43	32	21	22	41	209	44	25	226	252	134	397	206
exon_19	62	2258	C	indel	15	0	2	2	0	1	0	4	8	1	1	1	0	0	1	0	1	1	1	2	3	0	0	2	1	0	1	1	0	0	0	0	0	1	0	1	2	0	1	0	0	2	1	3	3
exon_19	63	2259	G	indel	57	7	18	4	7	11	6	11	11	8	6	7	7	13	14	9	10	6	14	10	26	9	21	18	11	12	12	8	8	7	22	11	7	8	7	10	22	11	6	7	7	16	7	38	15
exon_19	64	2260	A	indel	1282	490	440	600	246	114	171	207	305	105	701	157	53	425	203	46	277	117	787	409	193	112	255	330	67	305	194	251	186	259	349	305	218	351	308	462	864	254	207	92	731	836	504	1442	1259
exon_19	65	2261	A	indel	6	0	0	0	0	0	1	0	0	0	2	0	0	0	0	0	0	0	1	0	0	0	0	0	0	1	0	0	1	0	1	2	0	0	0	0	1	3	0	0	0	0	1	3	2
exon_19	66	2262	A	indel	10	2	3	28	5	4	5	2	5	1	18	1	2	10	1	1	1	1	7	5	5	1	7	8	0	10	1	1	10	0	6	11	1	2	2	4	8	20	1	4	2	9	5	66	7
exon_19	67	2263	G	indel	2701	1408	3066	640	886	83	37	626	4884	90	47	176	70	60	82	74	150	70	677	1752	1314	83	12981	91	496	35	102	165	38	109	73	94	446	502	352	452	445	77	282	113	1560	6721	273	192	1649
exon_19	68	2264	C	indel	170	132	133	37	115	20	82	17	18	19	76	31	27	45	38	26	28	43	45	51	36	47	60	139	24	22	42	58	117	61	163	110	52	14	17	16	34	92	21	37	74	67	88	407	129
exon_19	69	2265	C	indel	15	21	16	7	17	0	2	1	2	0	2	1	0	5	2	0	2	4	6	3	3	3	0	12	2	2	7	4	4	9	13	12	2	1	1	0	1	1	0	0	18	7	13	36	16
exon_19	70	2266	A	indel	291	80	151	61	79	10	27	11	6	11	55	13	11	52	10	10	9	19	100	20	21	17	19	57	12	47	18	14	32	16	46	43	28	23	23	17	31	27	33	10	104	51	75	250	161
exon_19	71	2267	A	indel	2	2	2	0	0	0	1	1	0	0	0	0	0	0	0	0	0	0	1	0	0	0	0	0	0	0	0	0	0	0	1	2	0	0	0	1	1	0	0	0	0	0	0	1	1
exon_19	72	2268	C	indel	16	8	10	9	3	8	19	14	14	12	12	6	5	9	14	14	5	11	5	7	28	10	14	11	21	10	7	3	11	8	9	9	7	10	10	9	14	6	14	7	2	12	8	15	9
exon_19	73	2269	A	indel	1649	220	319	294	164	78	101	140	139	82	196	103	131	118	161	134	250	125	309	170	170	112	143	259	81	60	129	125	190	114	409	278	172	364	324	350	696	37	188	85	421	531	272	1622	424
exon_19	74	2270	A	indel	12	5	7	0	3	0	1	0	0	0	0	1	0	0	1	0	0	0	6	0	1	0	0	1	0	0	1	3	4	6	2	3	2	0	1	2	0	1	2	1	5	7	1	32	7
exon_19	75	2271	G	indel	158	44	39	11	35	3	11	5	1	5	10	9	8	17	14	7	13	21	30	14	6	23	0	30	6	10	10	13	65	21	28	32	30	6	10	9	20	32	21	20	29	47	17	302	95
exon_19	76	2272	G	indel	129	57	44	22	12	3	1	0	1	1	5	2	1	4	3	3	8	18	33	18	2	15	0	14	0	1	7	8	39	11	11	13	20	2	0	9	7	5	3	3	52	40	21	285	97
exon_19	77	2273	A	indel	2488	637	448	214	228	145	350	232	243	184	1005	107	77	116	295	79	255	375	691	531	80	371	74	220	74	151	228	179	387	259	261	229	522	207	210	130	634	243	180	133	1936	1883	1203	2553	1433
exon_19	78	2274	A	indel	0	0	0	0	0	0	0	0	1	0	0	0	0	0	0	0	0	0	1	0	0	0	2	0	0	1	1	0	0	1	0	0	0	0	0	0	0	1	0	1	2	0	0	0	4
exon_19	79	2275	A	indel	0	0	0	0	0	0	0	0	0	0	1	0	0	0	0	0	0	0	0	0	0	0	0	0	0	0	1	0	0	0	0	1	0	0	0	1	0	0	0	0	0	0	0	1	0
exon_19	80	2276	T	indel	12	1	2	2	2	2	1	1	4	2	1	1	1	0	1	0	1	1	0	0	1	1	2	0	2	0	1	1	2	1	1	2	0	2	0	1	2	1	1	0	0	0	0	1	1
exon_19	81	2277	C	indel	892	323	162	98	98	54	78	70	53	74	116	50	39	58	48	37	52	44	212	62	23	38	24	90	35	28	70	78	64	84	93	77	60	53	43	89	84	110	59	57	617	637	557	858	659
exon_19	82	2278	C	indel	2	0	0	0	2	1	0	2	2	1	0	0	0	0	0	0	0	1	0	0	1	0	2	0	1	1	0	0	0	0	0	1	0	0	0	0	0	0	0	3	0	0	0	0	0
exon_19	83	2279	T	indel	35	5	0	2	5	4	4	4	6	3	23	2	2	2	0	1	0	1	20	1	1	0	0	2	1	1	1	2	0	1	2	1	3	1	2	0	1	3	2	4	11	10	7	10	1
exon_19	84	2280	C	indel	58	9	2	2	7	0	5	3	4	3	8	4	3	6	2	2	3	1	8	8	10	3	19	13	2	1	9	10	3	4	15	7	3	2	1	1	9	1	3	1	13	7	15	25	12
exon_19	85	2281	G	indel	34	2	2	2	2	1	1	1	0	3	1	1	1	3	3	5	2	26	4	6	2	3	2	4	2	1	6	3	9	3	6	5	3	1	2	2	3	4	5	9	2	0	5	1	3
exon_20	19	2354	C	indel	228	75	165	119	91	21	27	84	43	58	9	191	54	3	33	57	44	53	391	116	92	31	28	8	97	4	53	28	15	22	6	6	206	69	94	45	79	26	247	69	292	285	180	28	168
exon_20	20	2355	C	indel	3	0	3	5	2	1	1	1	0	0	0	3	0	1	1	0	0	0	6	2	19	0	8	0	2	0	1	0	2	0	0	1	1	1	1	0	3	2	0	2	2	11	0	1	3
exon_20	21	2356	G	indel	70	8	130	195	76	47	1	112	81	10	8	60	12	4	83	22	49	64	87	76	123	44	97	3	17	3	308	128	12	167	4	5	308	29	40	52	57	6	67	13	1076	864	17	6	55
exon_20	22	2357	T	indel	3	0	7	5	1	1	0	1	1	0	0	5	0	0	1	0	1	1	11	2	1	1	1	0	1	0	1	1	1	0	1	0	1	1	1	1	6	2	7	2	107	74	0	0	1
exon_20	23	2358	G	indel	57	7	65	63	8	15	0	43	22	6	2	63	29	2	115	9	23	6	52	26	26	4	9	1	4	0	20	16	2	12	0	1	42	9	10	14	17	1	49	2	206	149	6	1	40
exon_20	24	2359	C	indel	10	2	6	11	17	0	0	15	14	18	4	24	20	1	11	32	5	1	25	1	18	3	11	1	3	0	1	0	0	0	0	1	1	3	5	5	2	1	1	1	1	9	4	1	10
exon_20	25	2360	A	indel	18	44	24	75	19	13	0	24	57	38	2	89	67	1	90	55	18	48	45	9	6	13	4	0	4	0	5	16	0	4	0	0	17	17	17	10	7	1	36	19	1	15	17	0	22
exon_20	26	2361	G	indel	143	38	404	1468	99	54	7	189	93	43	24	2593	943	45	1801	46	8433	5168	303	12936	22	16	4498	4	2578	12	14697	44	7362	14	5	99	30	16	10	11734	10671	4	23	12	7332	75	47	99	1124
exon_20	27	2362	C	indel	12	13	3	11	10	8	0	2	2	8	6	7	20	0	4	29	8	12	13	13	3	11	4	1	6	3	7	1	0	3	1	0	4	9	10	17	16	3	7	13	111	58	36	2	12
exon_20	28	2363	T	indel	2	2	1	1	1	0	0	4	12	1	2	1	3	1	1	3	2	1	1	0	2	0	2	1	1	0	2	1	0	0	0	1	0	0	1	1	1	1	0	0	1	1	1	0	3
exon_20	29	2364	C	indel	12	9	11	19	1	0	8	0	3	16	3	12	11	3	17	11	2	2	2	2	1	2	1	1	1	2	5	4	2	4	1	0	0	1	1	3	7	5	1	2	2	2	2	3	31
exon_20	30	2365	A	indel	8	5	3	0	1	2	0	0	2	2	7	2	3	6	3	5	2	2	2	0	1	1	0	2	0	11	0	1	4	0	4	4	1	1	2	1	1	4	2	1	0	1	1	16	6
exon_20	31	2366	T	indel	12	3	8	5	12	1	1	4	7	3	2	5	2	1	7	3	3	3	2	1	6	3	2	1	2	3	2	1	0	6	0	0	5	2	4	6	2	0	2	1	5	3	3	1	90
exon_20	32	2367	C	indel	108	29	27	25	13	3	1	21	10	7	2	11	12	0	14	8	15	8	26	3	8	8	7	0	1	2	8	4	2	12	1	0	12	19	20	5	17	1	18	13	63	51	61	5	54
exon_20	33	2368	A	indel	7	1	2	2	3	0	1	0	1	0	2	0	1	0	1	0	2	0	1	2	1	0	0	0	0	0	1	2	1	0	0	0	0	1	1	0	0	0	0	0	0	0	1	1	7
exon_20	34	2369	C	indel	6	1	3	6	1	0	3	2	7	0	3	2	1	1	2	1	1	0	1	0	1	0	0	0	0	0	1	4	2	3	0	0	1	0	1	1	2	1	0	0	0	1	2	6	8
exon_20	35	2370	G	indel	3	1	7	11	3	0	0	3	8	0	1	5	0	1	3	1	1	0	3	1	0	0	0	1	0	0	4	6	2	3	1	0	0	0	0	1	2	0	1	0	0	0	0	12	7
exon_20	36	2371	C	indel	2	1	1	6	10	4	2	50	14	34	2	9	15	1	25	25	36	1	7	2	0	1	0	0	1	2	1	2	0	0	2	1	0	1	0	0	2	1	108	0	1	1	4	128	4
exon_20	37	2372	A	indel	4	2	3	6	4	2	3	7	10	7	12	9	9	13	17	19	12	5	9	1	4	4	1	3	3	12	3	2	1	0	6	3	1	2	7	2	2	4	17	2	2	2	1	4	5
exon_20	38	2373	G	indel	117	48	87	58	85	22	1	64	67	39	0	54	24	0	68	52	70	14	58	27	43	19	41	0	23	1	33	33	1	27	1	0	93	6	15	40	30	0	90	8	72	40	38	0	40
exon_20	39	2374	C	indel	3	1	7	7	1	0	47	3	1	0	7	0	0	3	2	1	0	0	2	0	1	1	0	8	1	8	1	1	5	0	6	6	3	0	1	0	1	6	0	0	1	3	0	6	2
exon_20	40	2375	T	indel	1	0	2	6	3	4	1	2	2	4	1	0	2	0	1	0	0	3	1	0	2	1	1	1	0	1	1	0	2	3	1	0	2	0	0	1	0	1	1	0	0	0	0	1	12
exon_20	41	2376	C	indel	7	1	1	5	3	9	25	0	1	6	15	2	16	9	29	19	1	0	3	0	0	2	0	10	1	16	11	6	8	9	13	8	1	0	0	1	4	14	2	0	0	0	3	27	5
exon_20	42	2377	A	indel	0	2	1	1	0	1	1	0	2	0	1	1	2	1	2	2	0	1	1	0	1	0	0	0	1	3	2	1	1	0	1	0	0	0	0	0	1	1	2	1	0	2	0	2	2
exon_20	43	2378	T	indel	2	1	4	2	3	1	1	2	2	3	6	5	0	5	3	0	2	2	2	0	1	2	2	1	0	0	0	1	4	0	2	2	0	1	1	1	1	0	1	0	2	2	0	1	12
exon_20	44	2379	G	indel	20	10	15	32	35	9	1	68	15	31	32	74	15	17	60	34	5	10	11	21	4	12	12	6	8	1	17	11	7	16	6	14	17	2	5	6	4	0	6	4	11	7	4	2	193
exon_20	45	2380	C	indel	1891	2312	5746	2521	5017	17233	4710	9070	11711	2418	18235	466	2139	12799	651	455	391	14481	329	22828	14703	14447	27474	38044	5161	486	10537	12385	25547	15889	40956	42442	25454	158	119	89	429	1101	456	299	1316	1355	872	3212	658
exon_20	46	2381	C	indel	7	4	4	4	10	15	1	5	5	3	3	4	2	2	6	1	6	7	4	4	1	4	0	0	1	0	9	4	5	7	0	0	17	2	1	3	2	1	7	1	5	3	7	0	23
exon_20	47	2382	C	indel	507	166	1435	450	582	486	840	996	1476	117	3896	93	212	1313	336	66	234	796	108	1449	2193	666	3828	20730	182	919	2860	6575	4636	3417	17189	21228	1267	88	67	140	167	286	72	46	304	319	144	2537	383
exon_20	48	2383	T	indel	3745	657	5510	4667	2164	806	3636	1724	2523	294	11724	844	469	4186	6726	235	9753	1590	2204	2523	3258	1288	5644	33218	357	42847	8494	13863	8730	7645	27196	30547	2365	27876	28508	50391	20842	8321	2965	1241	2021	2228	645	24538	8007
exon_20	49	2384	T	indel	153	38	48	73	83	43	187	50	51	65	367	82	60	156	104	92	53	17	55	30	14	17	19	338	13	734	44	38	245	38	372	558	42	50	54	75	78	84	41	30	55	60	33	333	193
exon_20	50	2385	C	indel	639	192	137	178	163	58	7	68	113	96	17	134	96	9	151	131	96	43	187	81	30	50	29	4	25	5	84	75	6	71	8	11	92	101	110	96	124	5	136	64	163	248	142	7	259
exon_20	51	2386	G	indel	442	147	301	178	264	95	297	54	66	46	3379	81	103	7458	80	107	65	244	118	155	40	242	54	6590	26	3597	150	227	12528	247	6621	10316	145	26	22	54	99	3316	37	25	115	100	92	3573	233
exon_20	52	2387	G	indel	51	12	24	26	38	31	33	14	12	16	58	16	21	88	41	29	29	12	27	60	11	8	5	37	3	52	15	20	47	12	45	39	462	14	10	16	22	50	10	7	12	21	25	51	45
exon_20	53	2388	C	indel	67	29	37	40	52	36	82	21	18	39	107	51	76	100	59	63	41	24	44	63	17	20	9	52	6	132	20	24	63	17	61	46	472	21	14	26	37	90	22	21	25	33	36	93	85
exon_20	54	2389	T	indel	53	12	20	40	26	14	4	10	24	24	11	39	27	8	47	27	18	9	34	48	12	13	5	4	4	17	11	16	7	12	9	6	457	9	8	12	21	14	13	7	17	21	7	11	62
exon_20	55	2390	G	indel	539	109	250	198	170	137	8	111	104	67	13	136	130	6	157	104	178	190	160	811	71	303	113	5	19	3	683	574	7	690	2	15	4665	64	60	76	107	6	71	41	130	115	88	2	226
exon_20	56	2391	C	indel	54	24	52	33	28	18	168	8	9	18	540	10	27	456	13	10	8	28	20	6	8	14	10	761	6	159	23	31	505	38	633	956	11	2	1	4	17	201	6	11	28	19	23	761	101
exon_20	57	2392	C	indel	2	1	4	5	1	0	15	1	1	0	32	2	0	4	1	0	1	0	3	1	1	0	2	5	0	3	0	1	6	1	4	5	1	0	0	0	0	6	0	0	0	1	1	5	2
exon_20	58	2393	T	indel	6	3	14	9	5	16	91	8	5	10	59	7	3	9	6	4	3	3	6	3	8	3	7	4	4	10	4	4	8	6	6	10	8	1	2	2	2	10	2	0	1	2	1	11	18
exon_20	59	2394	C	indel	818	218	128	109	142	93	4036	60	56	98	21793	46	39	11809	63	41	43	108	200	70	22	72	30	8269	24	8346	52	54	7367	61	6924	11033	78	57	38	37	90	4026	66	52	309	304	292	14649	192
exon_20	60	2395	C	indel	74	12	11	20	16	33	490	14	14	23	547	15	20	280	16	21	22	13	27	6	11	13	4	282	7	366	14	14	1027	14	579	448	11	12	14	16	19	189	11	6	17	17	8	224	57
exon_20	61	2396	T	indel	381	42	101	83	71	70	688	53	51	68	638	56	58	324	60	60	82	111	102	231	38	118	43	323	14	510	69	57	1169	62	623	493	788	48	45	59	88	283	40	29	83	82	47	319	135
exon_20	62	2397	G	indel	9391	1267	1549	1132	1111	1216	277	1183	1322	406	513	361	481	747	408	234	453	1754	1726	3348	1069	2269	1604	726	259	369	1723	3624	863	2177	728	773	6301	206	161	331	1112	269	472	239	2428	2134	1105	2995	1414
exon_20	63	2398	G	indel	10	1	1	0	0	3	10	0	1	1	33	1	0	6	1	0	0	1	2	2	1	2	0	14	1	12	2	1	6	1	23	21	2	0	0	0	1	6	2	0	2	1	2	224	3
exon_20	64	2399	A	indel	7	1	1	0	1	5	349	5	9	1	1183	1	1	157	1	2	0	0	2	0	1	1	1	305	2	131	2	1	230	1	500	487	3	1	1	47	1	282	4	2	2	2	2	974	25
exon_20	65	2400	C	indel	24	16	13	11	15	4	1	4	2	5	3	5	10	3	2	10	0	14	7	3	38	10	18	0	40	3	5	7	1	6	0	3	6	5	6	1	8	1	6	7	6	11	16	9	20
exon_20	66	2401	T	indel	9	0	0	1	2	1	4	2	2	3	2	1	0	3	2	0	0	10	3	0	2	2	0	2	1	3	1	0	2	0	0	4	2	0	0	1	2	4	5	0	1	1	1	2	10
exon_21	48	2564	A	indel	10	3	5	3	5	11	7	6	12	7	6	3	5	9	14	3	8	6	5	11	9	8	5	10	6	8	11	5	8	7	12	11	6	6	8	8	11	16	11	4	108	124	65	1	7
exon_21	49	2565	T	indel	2307	2162	1265	1798	5891	1750	5591	519	693	1899	8442	232	547	492	11078	601	8931	1176	508	564	519	1395	784	10041	2304	23565	9814	8170	2739	9644	7179	5574	494	19356	21201	29454	41694	1400	794	1625	2862	3589	8717	7810	8593
exon_21	50	2566	T	indel	3	4	6	1	3	3	4	3	4	7	29	2	3	2	39	6	19	9	2	7	4	11	1	37	2	44	31	26	3	22	26	17	7	45	50	183	2296	4	108	141	23	15	36	9	30
exon_21	51	2567	T	indel	1	4	2	6	1	2	1	1	0	1	4	0	0	1	4	0	9	4	2	2	1	2	0	4	0	7	2	3	1	2	0	4	2	11	6	41	28	3	14	20	9	8	8	9	19
exon_21	52	2568	T	indel	282	371	113	312	740	246	796	30	65	271	56	21	160	109	51	153	166	191	88	40	12	202	52	75	195	36	59	161	256	58	44	92	59	108	27	195	84	96	32	187	301	344	1099	256	288
exon_21	53	2569	G	indel	547	539	154	462	869	282	893	46	90	320	78	48	246	233	73	245	195	280	151	127	28	293	72	151	223	47	117	243	624	108	86	245	111	120	35	227	97	151	73	348	414	481	1349	394	418
exon_21	54	2570	G	indel	0	0	0	0	0	2	0	0	0	0	0	0	1	1	0	0	0	3	1	1	0	2	0	0	0	0	1	1	0	1	1	0	1	0	0	0	1	2	1	3	1	0	0	0	2
exon_21	55	2571	G	indel	0	1	1	0	1	2	0	0	0	0	0	0	1	1	0	0	0	3	0	0	0	1	0	0	0	0	1	1	0	1	0	0	1	0	0	0	1	1	0	0	0	0	0	0	2
exon_21	56	2572	C	indel	71	29	17	10	606	17	4	11	5	9	6	6	30	11	36	29	18	69	23	12	7	114	5	37	11	9	26	59	13	32	18	17	32	10	5	24	25	10	21	12	12	22	32	32	56
exon_21	57	2573	T	indel	0	2	2	2	3	1	24	3	1	2	0	0	0	25	2	1	0	1	1	1	1	2	2	1	2	1	1	1	43	2	0	2	3	0	0	5	4	17	2	3	4	4	0	3	5
exon_21	58	2574	G	indel	1993	1264	427	1250	459	1247	373	811	1338	1489	828	155	350	308	971	306	976	773	532	889	623	825	1079	371	1065	395	335	280	414	296	255	483	779	381	310	777	633	261	354	709	2135	3169	2983	895	785
exon_21	59	2575	G	indel	14	16	1	120	6	9	3	2	7	4	2	2	1	1	1	1	1	3	1	5	1	5	11	1	8	3	0	3	5	1	1	2	2	0	1	1	1	3	2	3	20	15	21	2	2
exon_21	60	2576	C	indel	64	76	13	488	95	15	23	6	10	7	4	3	5	7	6	4	6	18	7	14	8	17	24	4	18	8	5	6	21	4	5	6	9	8	8	5	6	36	5	12	39	45	44	12	17
exon_21	61	2577	C	indel	30	148	40	129	124	18	6	4	12	12	7	7	7	4	6	10	9	21	15	19	3	21	11	3	18	5	5	6	7	3	8	7	12	4	6	5	6	2	6	12	102	94	123	26	34
exon_21	62	2578	A	indel	528	843	378	557	858	280	270	90	136	358	216	91	296	193	568	274	1118	264	340	153	93	254	123	240	351	232	268	336	176	215	213	289	131	377	217	1191	603	305	104	362	1104	1359	2419	803	963
exon_21	63	2579	A	indel	0	1	1	2	1	0	1	0	0	0	1	0	0	1	0	0	0	0	0	0	0	1	0	0	0	0	1	0	0	1	0	0	0	0	0	0	0	1	3	5	1	0	1	9	11
exon_21	64	2580	A	indel	0	1	1	8	1	2	70	2	1	1	1	0	1	54	1	0	0	1	0	0	3	0	1	0	0	0	1	0	59	2	0	1	0	0	0	0	1	60	1	1	1	1	0	1	1
exon_21	65	2581	C	indel	38	17	43	59	30	39	331	23	36	28	19	36	23	179	39	26	30	30	20	35	34	30	36	34	23	15	35	29	150	31	32	32	26	17	24	31	35	334	25	25	30	34	26	31	29
exon_21	66	2582	T	indel	4	1	4	3	1	2	14	1	1	1	0	0	1	7	1	0	0	1	2	1	1	1	3	0	0	0	1	1	10	1	0	1	0	0	0	2	0	20	2	1	1	1	1	1	2
exon_21	67	2583	G	indel	0	0	0	5	1	0	0	0	0	0	0	1	0	1	0	0	0	0	4	1	0	0	0	0	1	0	0	0	0	0	0	0	0	0	1	1	1	0	0	0	0	0	0	1	2
exon_21	68	2584	C	indel	0	1	3	1	1	2	2	1	1	1	2	0	2	3	0	0	1	1	1	2	1	1	1	1	1	1	1	1	6	5	2	1	1	2	1	0	1	3	2	1	1	0	1	3	2
exon_21	69	2585	T	indel	1	1	0	1	1	2	0	0	1	0	1	1	0	1	7	1	1	1	1	3	5	1	2	1	4	1	4	2	0	2	0	1	1	0	1	1	1	1	2	0	1	1	3	5	5
exon_21	70	2586	G	indel	2932	1931	971	531	512	341	399	262	362	400	163	180	190	135	245	179	210	301	718	453	167	258	212	289	306	93	273	148	368	278	351	850	320	80	104	323	301	140	83	87	2422	3061	2719	1180	1329
exon_21	71	2587	G	indel	0	0	1	0	1	0	0	1	0	1	1	0	0	0	0	1	0	2	0	1	0	2	0	0	1	2	1	1	0	0	0	0	0	1	1	1	0	0	4	4	0	0	3	110	133
exon_21	72	2588	G	indel	0	0	2	0	1	0	0	0	0	1	0	0	0	0	0	0	0	1	0	0	0	1	0	0	0	1	0	1	0	0	0	0	0	0	0	1	0	0	1	0	0	0	3	1	2
exon_21	73	2589	T	indel	1	1	4	0	1	0	1	0	1	1	0	0	0	4	1	0	2	2	0	0	0	2	1	0	1	1	1	1	7	1	0	0	0	1	0	1	0	3	1	0	0	0	3	2	4
exon_21	74	2590	G	indel	10	3	5	2	3	1	19	0	2	1	1	2	1	9	0	0	0	1	3	1	3	3	2	3	1	3	2	2	7	2	0	0	1	0	0	2	1	8	1	0	4	3	5	4	51
exon_21	75	2591	C	indel	5	2	8	63	1	0	1	0	1	1	1	4	1	2	0	0	1	1	3	2	2	1	2	2	2	2	1	0	1	4	3	2	1	0	0	1	1	3	0	2	1	6	6	4	10
exon_21	76	2592	G	indel	433	100	714	196	85	50	6	120	167	67	88	606	73	8	151	94	51	96	133	511	201	110	300	130	69	94	164	66	28	160	372	278	298	54	103	66	93	9	119	77	198	334	100	289	364
exon_21	77	2593	G	indel	12	7	6	7	3	0	0	0	3	0	0	0	0	5	0	0	0	0	4	4	0	0	1	0	1	0	0	0	1	0	0	8	0	0	1	3	1	2	0	0	6	8	1	7	6
exon_21	78	2594	A	indel	108	45	29	53	18	5	9	2	4	4	5	4	4	46	13	6	9	11	49	7	1	9	1	6	0	10	6	7	8	6	7	6	9	12	12	11	15	18	6	10	30	32	26	31	80
exon_21	79	2595	A	indel	4	6	14	6	4	8	1	6	3	4	2	13	7	6	18	8	8	15	39	11	3	12	3	10	0	4	8	7	7	10	7	12	11	2	3	9	11	4	9	2	4	11	1	9	15
exon_21	80	2596	G	indel	19	9	24	14	8	10	8	11	11	7	6	23	14	13	14	15	10	23	46	26	8	17	14	45	4	10	38	25	15	49	42	38	21	4	4	13	31	17	20	11	11	18	5	22	32
exon_21	81	2597	A	indel	7	5	8	5	3	9	5	7	7	5	5	3	2	6	4	4	2	11	42	13	10	9	11	7	6	3	5	4	7	10	9	10	9	3	5	3	1	1	9	3	1	7	1	7	5
exon_21	82	2598	G	indel	11	4	10	14	4	4	3	6	3	4	4	5	2	6	4	6	2	2	4	3	2	4	2	2	1	2	4	3	4	5	5	1	8	1	2	3	5	2	3	3	12	7	6	4	8
exon_21	83	2599	A	indel	1188	969	243	598	597	119	244	72	157	141	139	36	52	436	24	67	39	131	398	94	41	123	47	49	79	97	49	49	193	67	57	55	87	145	96	69	56	371	64	107	598	693	916	289	278
exon_21	84	2600	A	indel	4	0	3	1	0	1	0	0	1	0	0	0	2	1	0	0	0	0	1	1	1	0	1	0	0	0	1	1	1	1	0	1	0	0	1	1	1	0	1	0	0	1	0	3	1
exon_21	85	2601	A	indel	5	1	6	3	0	2	1	1	1	1	1	0	2	1	3	2	0	3	1	5	1	1	2	4	0	3	2	3	2	3	3	4	2	0	1	2	4	1	3	0	2	3	1	3	4
exon_21	86	2602	G	indel	38	17	30	18	14	19	10	19	17	10	7	23	19	9	28	17	14	17	20	38	17	22	18	26	12	13	21	17	15	27	29	29	30	4	12	13	20	8	36	13	19	20	19	20	19
exon_21	87	2603	A	indel	750	131	6740	799	601	37	1626	112	184	43	511	987	144	1312	525	136	280	62	229	522	278	82	448	399	38	144	451	128	2320	424	991	722	262	83	184	81	709	1198	81	38	453	829	145	1607	1683
exon_21	88	2604	A	indel	45	13	22	18	13	5	9	3	7	5	6	3	2	5	2	2	6	6	16	6	1	9	7	2	4	15	2	3	10	2	2	2	3	12	15	5	11	10	8	7	11	24	18	16	17
exon_21	89	2605	T	indel	55	22	24	30	20	10	18	4	8	6	11	4	3	27	2	3	7	8	20	6	1	11	7	3	6	22	3	5	28	3	3	2	4	23	21	7	15	28	10	10	14	27	23	19	14
exon_21	90	2606	A	indel	3416	5855	11209	2598	10528	2083	16	1470	1198	2330	1724	532	1256	12	1103	1327	1733	1645	3318	819	1130	1701	1006	547	1460	1609	549	506	15	473	413	293	1263	1883	1556	742	1331	20	956	1311	4013	2643	4518	3178	3052
exon_21	91	2607	C	indel	148	38	44	84	118	8	141	13	10	14	11	15	16	313	12	18	13	17	74	9	6	16	3	20	5	17	24	23	103	20	24	16	11	22	19	18	16	371	14	51	54	55	53	38	66
exon_21	92	2608	C	indel	4	1	2	3	2	0	9	1	0	0	1	0	0	9	1	1	1	1	1	0	0	0	0	1	0	1	2	2	9	1	1	1	0	1	1	0	1	5	1	11	1	4	1	2	4
exon_21	93	2609	A	indel	140	55	108	171	80	29	839	50	61	46	61	39	10	163	54	14	54	26	69	58	24	27	57	121	17	98	117	69	570	97	148	66	41	78	86	85	90	161	40	40	80	137	91	186	213
exon_21	94	2610	T	indel	0	2	0	1	2	0	8	0	1	0	0	0	0	4	0	0	0	0	1	0	0	1	1	0	0	0	0	1	1	1	1	0	0	1	0	1	0	8	0	0	0	0	0	1	2
exon_21	95	2611	G	indel	0	0	1	0	0	0	0	0	1	1	0	0	0	0	0	0	0	0	1	0	1	1	0	0	0	0	0	0	0	0	0	0	0	0	0	0	0	0	1	0	0	1	0	1	2
exon_21	96	2612	C	indel	14	2	2	2	3	1	0	2	2	1	1	2	2	1	1	1	1	1	1	1	1	1	0	2	2	1	2	3	0	2	1	3	1	1	1	2	1	0	2	2	2	0	56	3	3
exon_21	97	2613	A	indel	1	4	4	8	3	9	8	4	7	10	6	7	5	12	9	5	5	6	4	6	8	8	8	5	9	7	4	7	8	8	5	9	4	2	7	6	4	39	6	2	2	10	6	3	2
exon_21	98	2614	G	indel	6	5	5	5	3	11	4	7	10	8	1	3	6	9	6	10	6	8	9	4	7	5	5	9	5	2	9	8	6	5	6	7	4	9	4	10	3	5	7	2	4	10	5	4	5
exon_21	99	2615	A	indel	1326	177	170	164	117	56	338	67	70	51	65	72	20	210	53	18	24	25	385	70	194	23	194	24	191	78	30	16	139	24	49	47	42	66	79	22	185	163	63	61	436	618	327	250	294
exon_21	100	2616	A	indel	369	73	73	76	56	8	80	9	11	4	9	13	10	4	11	5	3	20	146	38	6	14	6	25	1	7	28	23	6	35	31	30	24	4	8	8	25	2	8	7	119	162	71	163	174
exon_21	101	2617	G	indel	4701	2005	1235	865	1254	24	871	45	57	35	85	50	34	63	117	35	64	409	2439	739	26	354	29	80	15	51	84	63	266	97	106	130	612	47	41	46	157	114	151	136	1475	1982	944	2536	2544
exon_21	102	2618	G	indel	9	0	2	0	0	2	0	0	1	0	1	0	0	1	0	0	1	2	4	2	0	1	1	3	0	0	2	1	0	3	1	2	0	0	0	0	1	1	1	0	1	3	0	1	1
exon_21	103	2619	A	indel	9	5	94	5	5	5	6	0	0	3	2	1	2	9	2	3	1	5	7	2	1	3	1	1	1	1	2	2	6	2	1	2	1	0	0	0	0	7	3	4	12	4	7	4	32
exon_21	104	2620	G	indel	11867	6011	2382	2654	5183	328	474	246	366	327	115	41	46	24	85	43	77	613	4648	389	198	549	332	84	316	37	101	87	1505	85	63	87	397	42	34	76	154	70	129	193	4866	5545	5998	3158	3361
exon_21	105	2621	G	indel	78	58	32	21	28	48	0	43	28	38	28	25	25	1	27	27	21	36	41	27	23	40	21	27	36	29	33	25	0	31	20	25	31	17	26	23	33	0	25	34	44	41	58	28	29
[truncated: 3 more columns]
